# Supplementary material for: Genome-wide analysis of the JAZ subfamily of transcription factors and functional verification of BnC08.JAZ1-1 in Brassica napus
Source: Biotechnol Biofuels Bioprod. 2022 Sep 12;15:93. doi: 10.1186/s13068-022-02192-0 (PMC9469596; doi:10.1186/s13068-022-02192-0)
Supplement: Supplementary file 1 — Additional file 1: Table S1. The protein sequences of JAZ family genes in A. thaliana, B. rapa, B. oleracea, and B. napus. [file 13068_2022_2192_MOESM1_ESM.xlsx]

## Sheet: Sheet1
Table S1: The protein sequences of JAZ family genes in Arabidopsis thaliana, Brassica napus, Brassica oleracea, and Brassica rapa.
Gene ID	Gene name	Protein sequence
BnaA01G0203400ZS	BnJAZ1	MEGGVSSAKSILEKPLKLLTEEDISQLTREDCRKFLKEKGMRRPSWNKSQAIQQVLSLKALFEPGDDSGAGILRKILVSHPPIPSRVTTPSTEPSNDLGACGQIPFQEDDGPSLRRDSPRSPEFSGGSAHYLADKDSHITLSPSRSPAETSALAGQLTIFYSGKVNVYDGVPPEKARSIMHFAANPIDFPDSGVFPSSRMISRPVSKEKMVEHPHYGLEKANASRDSDAEGQANRKVSLQRYREKRNERRRLFKTKKAPGVGSSSLEMYLNRSQPLMNAAAYSQNPSGGTGGEHQSPQNQTRSPNFSVDLNCDLNSEGKN
BnaA01G0308500ZS	BnJAZ2	MRSFLRFNLDMSFISTVVFGEFIVDDKRSNEVKKFWLRNLFVLLCSRFTKLQEEIVRSGSGDAAPFVVKSALRMSETMDDDLHGNNGGMHNGGGVQDPNHSMHVQYDHHGMMDEQHADDVMNEGLEADIPSHLGNTSDHRGEVVDRGSENGDQLTLSFQGQVYVFDRVLPEKVQAVLLLLGGREVPNTVPTNVGSPHQNNRVLGLSGTPQRFSAPQRQASLLRFREKRKGRNFDKTIRYTVRKEVALRMQRKKGQFTSAKSSNEDSASNGSDWGSGQSWALEGTETQKPEALCRHCGTSEKSTPMMRRGPEGPRTLCNACGLMWANKGALRDLSKAPPPPTAQNLPANKIDESILEAELAGDISNSQ
BnaA01G0331000ZS	BnJAZ3	MERDFLGLGSKNSPITVKEETSESSRDSAPSRGMKWSFPNKASATSSPQFLTFRPSQENRHRNLGNYHLPHSGSFMPSSVADVYDSSYRSTPYSSVQGVRMFPSSKQHEEAISVSMSRPSLQSHYASGGTSFINNSVNSQPLVGVPIMAPPVSVLPPPGSIVGTTDIRCSSKPSGSSPAQLTIFYAGSVCVYNDISPEKAKAIMLLAGNGSPMPQVFSPPQTHQQVVHHARASVDSSAMPPSFMPTVSYLSPEAGSSSNGFGAAKAARDFTTTYLSNQTNASNINSSVAASCSANVPQTVALPQARKASIARFLEKRKERVTSLSPYCLDKKSSTDCRTPMSECISSSLSSAT
BnaA02G0000800ZS	BnJAZ4	MVKVEVEPRAPVEGGCGDILGCGVVDGDGDEENHVVEIAGNGTVNGTIDGSVAGEGGFSAEEPVHEARSTDAPSSDVPDPSTILPNQLTIFFGGKVCVFDGIPAEKIQEIIRIAAAATAKSIETKNSTSVKPVLSPALNRAPSFSSTSTGASPAAPSLPVNPIPFCRSAAGRHSLQRFLEKRRDRLVNKNPYPASDMKKTDVPTDIASIKEESPIA
BnaA02G0001900ZS	BnJAZ5	MVKVEVEPRAPVEVVAEISWDVVLSTVTATRRITWLKSPVDSQLRNRFTKLVCVFDGIPAEKIQEIIRIAAAATAKSIETKNSTSVKPVLSPALNRAPSFSSTSTGASPAAPSLPVNPIPFCRSAADLPIARRHSLQRFLEKRRDRLVNKNPYPASDMKKTDVPTDIASIKEESPIA
BnaA02G0047200ZS	BnJAZ6	MSKVTTELDFFGLDKNQTNNAPKPKFKKTLDRRRSFRGLFYLFYLSHILLLFYLVLNRLVLTFITEMQGAISKIDPEIIKSLLASGANRSESSTRSLSVPSTPKEDHPQIPSSPVHVPLSRPSMELVSGTVPMTIFYNGTVSVFQVSPNKAEDILKVAMQTTPEKDKSVEKDLSVIPPTTLRSKLFGKNLEGDLPIARRKSLQRFLEKRKER
BnaA02G0190100ZS	BnJAZ7	MERDFLGLSDKKYLSNVKREANDDRVGERVLSKKAAIQWGKAKLLPNSSFMPDFQAGSYQRGPVSAASNLRRSQFSGGAFQNANPLLLGGSVPLTNHSSFRPAFNLSADARVASSGSLPQLTIFYGGTVSVFNNISPDKAQAIMLCARNGLKGETGESSLKKPVQETERVYGKQVHNAAAAAASSSSATYADSFSRCRDIPVGATNAMSMIESFNAAGPGNMIPSVPQARKASLARFLEKRKERLMSALPYKKMLLDLSTGESSGMNYSSASHT
BnaA02G0200100ZS	BnJAZ8	MSNGKAPEKSSFSRRCSLFSRYLKEKGNLGNIDIGLSRNLDLELVRKSDLSGQQNEIKKADISETRPFALSQKVLVGEASTSSGGKPRFVDLSEPASLVVPEPGNSQLTIFFRGKVMVYDEFPEDKAKEIMAAAREAHHVAVDSKNTQNLDMNMSNKTNVVIPDLNEPTSSGTNNDDHQTGQQHQVVERIARRASLHRFFAKRKDRAVARAPYQVNQSGGHLPPKPQKVGPSVESGQPSRQPETTSKPKRHNDASMEVDGEEGRCSKDLELKL
BnaA02G0213500ZS	BnJAZ9	MSSSAEYREFSGRKLQKKPSFSQTCSRLSRYLKEKGSFGDLSLGMTCNPDVTGVFAVSRQPTMMNLFPCEEASPTQDVKPTHKVPRQSSFSSSSSAGAKGEVEKIIETKSVKVESQSAQLTIFYGGQVMVFDDFPAEKVKQVIDLANKGSDYAQNIAKNQKEIASTTPNPVPSLAKTAAAPELVQTNTSSLACELPIARRASLHRFLEKRKDRITSKAPYQIDGSTEASSRPDTSWLGSQ
BnaA03G0052500ZS	BnJAZ10	MSRVTTELDFFGLEKKQTNNVPKPKFKKFLDRRRSFRGSFYFSFLFIFCHEPFYRFLFGIIIFITDIQGAISKIHPEIIKSLLASGANHADSSTISPSVPSTPKADHPQIPISPVQAPLTMQTEHSSGTVPMTIFYNGTVSVYQVSPNQADDILKVVMETAPKKDKSIVKDHLVIPPTTLRTKLFGKNLEGDLPIQRTRSLQRFLEKRKERLVSISPYFPTSG
BnaA05G0380600ZS	BnJAZ11	MERDFLGLGSKNSPITVKEETSESSRDSAPNRGMNWSFSKKGSAASSQFLSFRPSQDDRHRKPGNYHLPHSGSFMPSSVAADVYDSNRNTPYSSVQGARMFPNSHQQQESITVSMARPGLQSHYAPGGKSFMSNGVNSQPFVGVPIMAPPISVLPAPGSIVGTTDIRSSSKPLGSPAQLTVFYAGSVCVYDDISPDKAKAIMLLAGNGSSMPQAFSPPQTHQQVAHHARASVDSSAMPPSFMPTVSYLSPEAGSSTNVLGARGFASTYHNNQTNASTVKPQTVALPQARKASLARFLEKRKERVTSVSPYCLDKKSPTDCRTPISECISSSFSSAT
BnaA06G0119400ZS	BnJAZ12	MSRNENAKAQPLEKSNFTRRCSLLSRYLKEKGSFGNINLGLIRKPNSDRVLSGNSDPPGKQHKADSETKTLDVFQRVLKGEPSPGKANEDSNLSSQLTIFFGGHVLVYNEFPTDKAKEILEVAKQAKPVTDINIKTQINVENNDNKSNMVLPDLNEPTNSVDVINQQNQVVERIARRASLHRFFAKRKDRAVARAPYQVNQNVGQHHYPPKPETAHGRSLKSGQSSKAPEEDVAQTMSQPKPEGDKYMSIETEEEGQCSKDLQLRL
BnaA06G0133300ZS	BnJAZ13	MSSSMECSATRRSSSSGKPSFSLTCSRLSQYLKENGSFGDLSLGMSCKPETNGMSRKPTTTMSLFPCEASNVGSMAAAQDVKPKNLFPRQPSFSSSSSSIPKEVVPKMTQTTTTRSLKPEPQTAPLTIFYGGQVIVFNDFSAEKAKEVMNLASKGTANTFTGFKSTLNNNIAPTPNQVPHLMKTASQDPKQTSSAAMACELPIARRASLHRFLAKRKDRVTSKAPYQLSDPAKAFSKPQTGNSTTSWLGLAADM
BnaA07G0249100ZS	BnJAZ14	MSSSAECWEFSGPKLPEKPSFSQTCSRLSRYLKEKGSFGDLSFSMTSKPDVNASGINSKAAQDVKLQNDMFPCQSSFSSSFGVKEEVVKITETKPVKPESQSAPLTLFYSGQVMLFDDFPAEKAKQVIDLANKGSPNGFTAELNNNQSAYTKYLAKNQKEIASIPRPVPNPAKTAAQEPIQTNTSSLASELPIARRASLHRFLEKRKDRITSKGPYQKEGSTEA
BnaA07G0266400ZS	BnJAZ15	MERDFLGFSDKQYLNNVKDDRVGERGSSTKAARQWGPESAASIHRRSQYSGAFQNANPQLTIFYAGTVSVFNDISPDKAQAIMICAGNGLKIDTGESRLKKPLIETERVYGKQFHNAATAAASSSSATYCDNFSRCGDRPVDATNAMSMIESFNVDPGYMMPSVPQARKASLARFLEKRRERLMNAMPYKKMLLDLLTGESCGMNYSSASHT
BnaA07G0320600ZS	BnJAZ16	MERDFLGLSDKQYLNNVKPDVDDDRVGERGLSKKIAKQWGKAKLLPNSSFMPAAVDLQWCPVSAASIHRRSQFGGGAFQNANQLLLGGSVPLTNHSAFRPAFNSSKNPRVASSGSSPQLAIFYAGTVTVFNDISPDKARAIMLCAGNGLQGETGESNLKKPLRETERVYGKQIHKATAAASSSSATNADSFSRCKDKHVGATNAMTMTIESFNAGPSNMIPSVPQARKASLARFLEKRKERIMSAMPYKKMLLDLSTGESSAASHT
BnaA07G0333200ZS	BnJAZ17	MSTGQAPEKSNFNRRCSLLSRYLKEKGSFGDIVIGLARKSDLELAGKNDHRAQQNAIEKANISESRPFKLTQKQLSVGETSISSRGKAIDVVDLSEPRNVPEPKNSQLTIFFGSKVIVYNEFPEDKAKEIIEAAKEANPVAVDSKKTQNHMNLDINISNKSNVVIPDLNEPTSSGNNDDHQTKEQHQVVERIARRASLHRFFAKRKDRAVARAPYQVNQNGGHVPPKPQMVGPSVEAGQHSRQPATPSKPQRHNDMSMEVDEEERCSKDLELKL
BnaA07G0349300ZS	BnJAZ18	MSSSAECWEFSGERKRLLEKKPSFSQTCSRLSRYLKEKGSFGDLSLGMTCNGGLAVTRQQPTMMNLFPVEDSSDVKQKNDVIPRQSSFSSSSSSGAKEEVEKITETKSVKVESQSSVPLTIFYGGQVMVFDDFPAEKAKQVIDLAHKGSAKSFTAELNRNQSAYTQKEIASTTPVPVPSPVKTTAPEPTQTNKSSLACELPIARRASLHRFLEKRKDRISSKAPYQIDGSTEASSKPSTALLGSQ
BnaA08G0021500ZS	BnJAZ19	MDDDELHGSNGRMHIGETQDPLHHVHYGHHALQHIHNGSGMVDDHADTGGGGGMSDGVDTDVPSHPGNITDNRGEVVDRGSEQGDQLTLSFQGQVYVFDSVLPEKVVQAVLLLLGGREVPQAPPTGLGASHQNNRVLGLPGTPQRFSMPQRLASLVRFREKRKERNFDKKIRYTVRKEVALRMQRNKGQFTSAKSNNGEAAADGSSWESSQTWAIEGSEAHHNQEISCRHCGIGEKSTPMMRRGPEGPRTLCNACGLMWANKGALRDLSRGAPQTSQNLQVNNEVSNMQEEANLEADQMMGTVANDISNSQ
BnaA08G0090300ZS	BnJAZ20	MDAVSSAKSILEKPLKLLTEDDISQLTREDCRKFLKDKGMRRPSWNKSQAIQQVLSLKALFEPGDDSGAGILRKILVSPNPTRVTATSAEPASEVGARIPLQEDDRRDSPRSAEFSGSEKDSYNTLSPRSPAETSALVGQMTIFYSGKVSVYNGVPPEKARSIMHFAANPIDLPEYGVSASARMTSRPMSSKEKMVEPSHYGLEKANASRDSDAEGQANRKVSLQRYLDKRKDRRLFKNKKAPGVASSSLEMYLNRSQPVTNAYSQSLSGGGTEGEQHESPENQRRSPNLSVDLNSDLNSEGKKIMNENHIGNLKSFC
BnaA08G0205900ZS	BnJAZ21	MEKNCDLELRLFPTSSYDESDTSVVESRSSGNSLPKEEESQRITIFYNGKMCVSSNVTHLQAKSIISIASREMEERSSSNGSDPRNRLTRLHHHQLPNPKASMKRSLQSFLQKRRIRIQAASPYHQHSRR
BnaA08G0252900ZS	BnJAZ22	MMSSSMECSDSAATRRFSRKPSFSLTCSRLSQYLKENGSFGDLSLGMSCKPEVNGISRQPTTTMSLFPCEAAQDVKPKNLFPRQPSFSSSSSSLPKKEEVLKMTQTTTTRSVRPEPQTAPLTIFYNGEVIVFNDFSAEKAKEVMDLASKGTANSFTGFTSTVNLPKYQTEVRTNISPTLDQVTHLMKPAAQEPILSSSAAMACELPIARRASLHRFLAKRKDRVTSKAPYQLSDPAKASSKPQTGDNNTTSWLGLAAQI
BnaA08G0262000ZS	BnJAZ23	MSRNEDGKAPPPEKSNFTRRCSLLSRYLKEKGSFGNIDLGLVRKPGPDLGLPGNSDQQEKQKVMHKANSELKALNVLGEPSSSFGGKAKATNLSEPSEPVSSQLTIFFGGKVLVYNEFPSDKAKEIIQVAKEAKSVTDINIQTQINVQKDHNKSNMVLPDLNEPTDTADVKQQQQQQNQLVERIARRASLHRFFAKRKDRAVARAPYQVNQNGGGHHYPPKPETVPGQQLEQGQSSQPQRPAQPKPECDKDMLMEEGQCSKDLELRL
BnaA09G0610300ZS	BnJAZ24	MSSPMESSDFAATRRFSRKPSFSQTCSRLSQYLKENGSFGDLSLGMACKPEVNGISRQPTTTMSLFPCEASNMEPIGQDVKPKNLFPRQPSFSSSSSSLPKEDILKMTQATSSTRSVKPEPQTAPLTIFYGGQVIVFNDFSAEKAKEVMDLASKGTANTFTGFTSNVNNNIQSVYTTNLANNQTEMRSNIAPIPNQLPHLMKITTQNPVQSSSTAMACELPIARRASLHRFLAKRKDRVTSKAPYQLNDPAKASSKPQTGDNTTSWLGLAAEM
BnaA09G0618000ZS	BnJAZ25	MRSTPIPLVLSHSTSKTRTNKKKKIAIKTRKDSGEFLLSDTYKMSRKENAKALGPPPEKSSFTRRCSLLSRYLKEKGKQNAMQKAVSETKALDVCQRDSKAEPSPPSGGKAKDTNLSKPASDSGSSQLTIFFGGQVLVYNEFPADKAKEIMEVAKKAKPVTEVNIQTQINVENNNTNNIQTQINVENNNNNKSNMVLPDLNEPTDSMDINPQQQQENQVVERIARRASLHRFFAKRKDRAVARAPYQVNQNGGHHHYPPKPETAHGQPLESGQSSKRPENAVAQTMSHPKPVGDKNTSIKIEEEGQCSKDLELRL
BnaA10G0170700ZS	BnJAZ26	MTMVKVEEEPRAPVEGGCGVGGEEIGGNGTVHGSIAGSVAGEGAEKETHEARSLEVPSSEPDASTTRPNRLTIFFGGKVRVFDGIPADKIQEIIRIAAAAAKSIETKNSANTSPVASPALNRAPSLSSTSNAAASPAAQSFPIHPISFCRSAADLPIARRHSLQRFLEKRRDRLVSKNPYPASDKKTDVPRDDASIKEEYPTA
BnaA10G0223600ZS	BnJAZ27	MSKVTTELDFFGLEKKQTNNGPKPKFKKLLDRGRSFREIQGAISKMDPEIIKSLLATGANPSDTSTRSLSVPSTPKEDHQRILISPVHAPLTRPSTELVSGTVPMTIFYNGTVSVFQVSPNKAEDIMKVAMETSPKKDKSMEKDLSVIPPTTLRTKLFGQNIDGDLPIARRKSLQRFLEKRKERVVSTSPYFPTSA
BnaC01G0254700ZS	BnJAZ28	MEGGVSSAKSILEKPLKLLTEEDISQLTREDCRKFLKEKGMRRPSWNKSQAVQQVLSLKALFEPGDDSGAGILRKILVSYPPIPSRVTTPSTEPSNELGQIPFQEDDGPCLRRDSPRSAEFSGGSAHYLADKDSHKTLSPSRSPAETSALAGQMTIFYSGKVNVYDGVPPEKARSIMHFAANPIDFPDNGVFPSSRMISRPVTKEKMVEHPHYGLEKANASRDSEAEGQANRKVSLQRYREKRNERLFKTRKAPGVGSSSSEMYLNHSQPLMNAAAYSQNPSGGTGGEHQSPQNQTRSPNLSVDLNCDLNSEDI
BnaC01G0382400ZS	BnJAZ29	MFLKLMDRFMLRQWSHSEDLISESARVLRQRRDDYAEFVGKAVRKGIVLQVKKFWLRNLFVLLCSRFTKLQEEIVRSLSGDAAPFVVKPALKMSETMDDDLHGNNGGMHNGGGVQDPNHSMHVQYDHHGMMDEQHADDVMNEGLEADIPSHLGNTSDHRGEVVDRGSENGDQLTLSFQGQVYVFDRVLPEKVQAVLLLLGGREVPNTVPTTVGSPHQNNRVLGLSGTPQRFSAPQRQASLLRFREKRKGRNFDKTIRYTVRKEVALRMQRKKGQFTSAKSSNEDSASNGSDWGSGQSWALEGTETQKPEALCRHCGTSEKSTPMMRRGPEGPRTLCNACGLMWANKGALRDLSKAPPPPTAQNLPANKIDESILEAELAGDISNSQ
BnaC01G0408900ZS	BnJAZ30	MERDFLGLGSKNSPITVKEETSESSRDSAPSRGMKWSFPNKACATSTPQFLAFRPSQENRHRNLGNYHLPHSGSFMPSSVADVYDSSNRSTPYSSVQGVRMFPSSKQHEEAISVSMSRPGLQSHYAPGGTSFINNSVNSQPLVGVPIMAPPVSVLPPPGSIVGTTDIRCSSKPSGSSPAQLTIFYAGSVCVYNDISPEKAKAIMLLAGNGSPMPQAFLPPQTHQQVVHHARASVDSSAMPPSFMPTVSYLSPEAGSSSNGFGAAKAARDFTTTYLSNQTNASNINSSMAASCSANVPQTVALPQARKASIARFLEKRKERVTSLSPYCLDKKSSTDCRTPLSECISSSLSSAT
BnaC02G0054000ZS	BnJAZ31	MSKVTTELDFFGLDKNQTNNAPKPKFKKTLDRRRSFREMQGAISKIDPEIIKSLLASGANRSESSTRSPSVPSTPKEDHPQIPSSPVHVPLSRPSMELVSGTVPMTIFYNGTVSVFQVSPNKAEGILKVAMQTTPEKDKSVEKDLSVIPPTTLRSKLFGKNLEGDLPIARRKSLQRFLEKRKERLVSTCPYFPTSA
BnaC02G0104800ZS	BnJAZ32	MVKVEVEPRAPVEGGCGDILGCGVVDGDGDEENHVVEIAGNGTVNGTIDGSVAGEGGFSAEEPVHEARSTDAPSSDVPDPSTILPNQLTIFFGGKVCVFDGIPAEKIQEIIRIAAAATAKSIETKNSTSVKPVLSPALNRAPSFSSTSTGASPAAPSLPVNPIPFCRSAADLPIARRHSLQRFLEKRRDRLVNKNPYPASDMKKTDVPTDIASIKEESPIA
BnaC02G0251900ZS	BnJAZ33	MERDFLGLSDKKYLSNVKREANDDRVGERVLSKKAAIQWGKAKLLPNSNFMPDFQAGSYQRGPVSAASNLRRSQFSGGAFQNANPPLLGGSVPLTNHSSFRPAFNLSADARVASSGSLPQLTIFYGGTVSVFNNISPDKAQAIMLCARNGLKGETGESSLKKPVQETERVYGKQVHNAAAAAASSSSATYADSFSRCRDRPVGATNAMSMIESFNAAGPGNMIPSVPQARKASLARFLEKRKERLMSALPYKKMLLDLSTGESSGMNYPSASHT
BnaC02G0266500ZS	BnJAZ34	MSNGKAPEKSSFSLRCSLFSRYLKEKGSFGNIDIGLARKLDLELAGKSDLSGQQNEIKKADISETRPFDLSQKVSVGEVSTSSGGNPRFVDLSEPASVVPEPGNSQLTIFFRGKVMVYDEFPEDKAKEIMEAAREAAHHVSTDSKNTQNLDMNVNNKSNVVIPDLNEPSTSGTNNDDHQTGQQHQVVERIARRASLHRFFAKRKDRAVARAPYQVNQSGGHLPPKPQKVGPSVEPGQPSRQPETPSKPKRHNDVSMEVDGEGRCSEDLELKL
BnaC02G0285000ZS	BnJAZ35	MSSSAEYREFSGRKLQKKPSFSQTCSRLSRYLKEKGSFGDLSLGMTCNPDVTGVFAVSRQPTMMNLFPCEEASPTQDVKPTHKVPRQSSFSSSSSSGAKGEVEKIIEIKSVKVESQSSPLTIFYGGQVMVFDDFPAEKAKQVIDLANKGSDYTQNIAKNQKEIASSTPNPVPSPAKTAAASELVQTNTSSLACELPIARRASLHRFLEKRKDRITSKAPYQLDGSTEASSKPNTFWLGSQ
BnaC03G0060300ZS	BnJAZ36	MSRVTTELDFFGLEKKQTNNVPKPKFKKFLDRRRSFRGSFYFSFLFIFCHEPFYRFLFGIIIFITDIQGAISKINPEIIKSLLASGANHADSSTISPSVPSTPKADHPQIPISPVQAPLTMQTEHSSGTVPMTIFYNGTVSVYQVSPNQADDILKVVMETAPKKDKSIVKDHSVIPPTTLRTKLFGKNLEGDLPIQRTRSLQRFLEKRKERLVSISPYFPTSG
BnaC03G0662600ZS	BnJAZ37	MEKNCDLELRLFPTSSYDESDTSVVESRSSGNSLPKEEESQRITIFYNGKMCVSSNVTHLQAKSIISIASREMEERSSSNGSDPRNRLTRLHHHQLPNPKASMKRSLQSFLQKRRIRIQAASPYHQHSRR
BnaC03G0663300ZS	BnJAZ38	MENNCDLELRLFPTSSYDESDTSVVESRSCGNSLSKEEESQRITIFYSEKMCVSSNVAHLQAKSIILIASREMEERSSSNGSDPRNRLTRLHHHQLPNPKASMKRSLQSFLQKRRIRIQAASPYHHHSRPYCFYFVSQFLFDIL
BnaC03G0787400ZS	BnJAZ39	MDDDVLHGSNGRTHIAETQDPMHHVHYGHHALQHIHNGSGMVDDHADGSGGGVDTDVPSHPGNITDNRGEVVDRGSEQGDQLTLSFQGQVYVFDSVLPEKVQAVLLLLGGREVPQAPPTGIGASHQNNRVLGLPGTPQRFSMPQRLASLVRFREKRKERNFDKKIRYTVRKEVALRMQRNKGQFTSAKSNNGEAAADGSSWESSQTWAIEGSEAQDQEISCRHCGIGEKSTPMMRRGPEGPRTLCNACGLIDLSRGAPQTSQNLQVNNEVSNMQEEANLEADQMMVTVANDISNSQ
BnaC04G0121900ZS	BnJAZ40	MEMQSNCDLELRLLPPCDPRSSENLQPKQEPQKMVIFYNGHVFVSSDLTHLQAKAILSLASGDMKEKSLSLESSDGSDPSTVPNILTRKASMKRSLRRFLQKRNVRIQASCPYHHS
BnaC05G0147200ZS	BnJAZ41	MSRNENAKAQPLEKSNFTRRCSLLSRYLKEKGSFGNINLGLIRKPNSDRVLSGNSDPPGKQHKADSETKTLDVFQRVLKGEPSPGKANEDSNLSNPSEPGSSQLTIFFGGKVLVYNEFPTDKAKEILEVAKQAKPATDINIKTQINVENNDKKSNMVLPDLNEPTNSVDIVNQQNQVVERIARRASLHRFFAKRKDRAVARAPYQVNQNAGHHHYPPKPETAHGRPLESGQSSKAPEKAVVQTSPSQNQKVINICL
BnaC05G0160800ZS	BnJAZ42	MSSSMECSATRRSSSGKPSFSLTCSRLSQYLKENGSFGDLSLGMSCKPETNGMSRKPTTTMSLFPCEATNVGSMAAAQDVKPKNLFPRQPSFSSSSSSIPKDDVLKMTHATSSSRSVKPEPQTAPLTIFYGGQVIVFNDFSAEKAKEVMNLANKGTANTFTGFTSTLNNSIAPTPNQVPHLMKAATQDPKQTSSAAMACELPIARRASLHRFLAKRKDRVTSKAPYQLSDPAKAYSKPQTGNTTTSWLGLAADM
BnaC05G0259000ZS	BnJAZ43	MEKNCDLELRLFPTSCITDSDNSVVESISSGNSLPKEEETQRLTIFYNGKMCVYSNVTHHQAKSIISMASREMEEKLSSNGPDPRNRSTRLNNYHQQLPNPKASMKRSLQSFLQKRQIRLQATSPYHQHSRR
BnaC05G0424600ZS	BnJAZ44	MERDFLGLGSKNSPITVKEETSESSRDSAPNRGMNWSFSKKGSAASSQFLSFRPSQDDRHRKPGNYHLTHSGSFMPSSVADGYDSNRNTPYSSVQGARMFPNSHQQQESITVSMARPGLQSHYPPGGKSFMSSGINSQPFVGVPIMAPPISVLPAPGSIVGTTDIRSSSKPLGSPAQLTVFYAGSVCVYDDISPDKAKAIMLLAGNGSSMPQAFTPPQTHQQVVHHARASVDSSAVPPSFMPTASYLSHEGGSSTYGLGAVKATTGFTSTYHNNQTVKPQTVALPQARKASLARFLEKRKERVTSASPYCLDKKSPTDCRTPISECISSSFSSAT
BnaC06G0274800ZS	BnJAZ45	MSSSAECWEFSGPKLPEKPSFSQTCSRLSRYLKEKGGFGDLSFAMTSKPDVNATGINSKAAQDVKLQNDMFPSQSSFSSSFGAKEEVVKITETKVVKPEPQSAPLTLFYSGQVMLFDDFPAEKAKQVIDLANKGSANGFTAELNNNQSAYTKNIAKNQKEIASIPRPVPSPVKTAAQEPIQTNTSSLASELPIARRASLHRFLEKRKDRITSKAPYQKEGSTEA
BnaC06G0299300ZS	BnJAZ46	MERDFLGFSDKQYLNNVEDDRVGERGSSTKAARQWGPESAASIHRRSQYSGAFQNANPQLTIFYAGTVSVFNDISPDKAQAIMLCAGNGLKIDTGESRLKKPLIETERVYGKQFHNAATAAASSSSATYCDNFSRCGDRPVGATNAMSMIQSFNVDPGYMMPSVPQARKASLARFLEKRRERLVNAMPYKKMLLDLLTGESCGMNYSSASHT
BnaC06G0373700ZS	BnJAZ47	MERDFLGLSDKLYLNNVKPDVDDDRVGERGLSKKIAKQWGKAKLLPNSSFMPAAADLQCCPVSAASIHRRSQFGGGAFQNANQLLLGGSVPLTNYSAFRPAFNSSKDPRVASSGSSPQLTIFYAGTVTVFNDISPDKARAIMLCAGNGLQGETGESSLKKPLLETERVFYGKQIHKATAAASSSSATSADSFSRCKDKHVGAINAMTMIESFNAGPSNMIPSVPQARKASLARFLEKRKERIMSAMPYKKMLLDLSTGESSAASHT
BnaC06G0391300ZS	BnJAZ48	MSTGQAPEKSNFNRRRSLLSRYLKEKGSFGDIDIGLARKSDPQLAGNNNHRAQQNAIKKANISESRPFKLTQKQLSVGETSTSSRGKAIDVVYLSEPRNVPEPKNSQLTIFFGSKVIVYNEFPEDKAKEIIEAAKEANPVVVDSKKTQNLDMNINNERNVVIPDLNEPTSSGNNDDRQTKEEHQVVERIARRASLHRFFAKRKDRAVARAPYQVNQNGGHLPPKPQMVGPSVEAGQPSQQPATPSKPQRHNDMSMEVDEEGRCSKDLELKL
BnaC06G0411600ZS	BnJAZ49	MSRSAECWEFSGERKRLLEKKPSFSQTCSRLSRYLKEKGSFGDLSLGMTCNGVFGVTRQQPTMMNLFPVEDSSDVKQKNEDVFPRQSSFSSSSSLGAKEEVEKITENESVKVESQSSAPLTIFYGGQVMVFDDFPAEKAKQVIDLAHKVSAKSFTAEMNRNQSAYTHKEIASTTPVPVPSPVKTAAPEPIQTHKSSLACELPIARRASLHRFLEKRKDRISSKAPYQIDGSTEASSKPNTAWLGSQ
BnaC08G0129100ZS	BnJAZ50	MDAGGGLVSSAKSILEKPLKLLTEDDISQLTREDCRKFLKDKGMRRPSWNKSQAIQQVLSLKALFEPGDDSGAGILRKILVSPNPTRVTATSAEPASEVGARIPFQEDDRRDSPRSAEFSGSEKDSYNTISPSRSPAETSALVGQMTIFYSGKVSVYDGVPPEKVNEMTFILACLTLMASCISLPILVLQARSIMHFAANPIDLPEYGVSASARMTSRPMSSKEKMVEPPHYGLEKANASRDSDAEGQANRKVSLQRYLDKRKDSRRLFKNKKAPGVASSSLEMYLNRSQPVTNAYSQSLSGGGTGGEQHESPENQRRSPNLSVDLNSDLNSEGVEQEQLKRRQGMFSSSETWHKKVELEES
BnaC08G0240100ZS	BnJAZ51	MSRNEDGKAPPPEKSNFTRRCSLLSRYLKEKGSFGNIDLGLVRKPGPDLGLPGNSDQQEKQNVMHKANSELKALNVLGEPSISSGGKAKPTNLSEPSEPVSSQLTIFFGGKVLVYNEFPSDKAKEIIQVAKEAKSVTDINIQTQINVQKDHNKSNMVLPDLNEPTDTADVNQQQQQQNQLVERIARRASLHRFFAKRKDRAVARAPYQVNQTGGGHHYPPKPETVPGQQLEQGQSSQRPAQPKPECDKDMLMEIKEDGQCSKDLELRL
BnaC08G0251600ZS	BnJAZ52	MMSSSMDCSDSAATRRFSRKPSFSLTCSRLSQYLKENGSFGDLSLGMSCKPEVNGNSRQPTTTMSLFPCEAAPMATVQEVKPKNLFSRQPSFSSSSSSLPKKEDVLKMTQTTTTRSVRPEPQTAPLTIFYNGEVIVFNDFSAEKAKEVMYLASKGTANSFTGFTSTLNLPKNQTEVRTNIAPTSNQVPHLMKPAAQEPILSSSAAMACELPIARRASLHRFLAKRKDRVTSKAPYQLSDSAKASSKPQTGDNNTTSWLGLAAQI
BnaC08G0464200ZS	BnJAZ53	MSSPMESSDFAATRRFSRKPSFSQTCSRLSQYLKENGSFGDLSLGMSCKPEVNGIISRQPTTTMSLFPCEASNMESIGQDVKPKNLFPRQPSFSSSSSSLPKEDILKMTQATTTTTRPVRPEPQTAPLTIFYGGQVIVFNDFSAEKAKEVMDLASKGTANTFTGFTSNVNNNIQPGYTTNLANNQTEMRSNIAPIPNQLPHLMKITTQDPVQSSSTAMACELPIARRASLHRFLAKRKDRVTSKAPYQLNDPGKASSKPQTGDNTTSWLGLAAEILRDRIRLLSKVSSLQERPNRTPRGRNLHAVSSPEKNLSLRIYFPHTAVAGEENKKKLPLLVYFHGGGFIMGTAFSPIYHTFLTSVVSAADCIAVSVDYRRAPEHPIPIGYEDSWDAVEWIFRHI…
BnaC08G0473200ZS	BnJAZ54	MGSTPIPLVHSHSTSKPRTNKKKKKITIKTRKDSGEFLLSDTYKMSRKENAKALGPPPEKPSFTRRCSLLSRYLKEKGSFGNINLGLIRKPDSDLGLPGYSCPPGKQNAMQKAVSETKALDVFQRDSKAEPSPPSGGKAEDTNLSKPGSDSGSSQLTIFFGGQVLVYNEFPADKAKEIMEVAKKAKPVTEVNIQTQINVENNNTNNIQTQINVENNNNNKSNMVLPDLNEPTDSMDINPQQQQENQVVERIARRASLHRFFAKRKDRAVARAPYQVNQNGGHHHYPPKPETAHGQPLESGQSSKRPENAVAQTMSHPKPEGDKNTSIKIEEEGQCSKDLELRL
BnaC09G0456500ZS	BnJAZ55	MTMVKVEEEPRASVEGGCGVGGEEIGGNGTVHGSTAGSVAGEGAEKEIHEARSLEVPSSEPEASTIRPNQLTIFFGGKVRVFDGIPADKIQEIIRIAAAAAKSIETKNSTNTSPVASPALNRAPSLSSTSNAASPATQSFPIHPISFCRSAADLPIARRHSLQRFLEKRRDRLVSKNPYPASDKKTDVPRDSASIEEYPTA
BnaC09G0528700ZS	BnJAZ56	MPKVTTELDFFGLEKKQTNNAPNKPKFKKLLDRRRSFREIQGAISKMDPEIIKSLLATGANPSETSTRSLSVPSTPKEDHQRILNSPVHAPLTRFFFFTELVSGTVPMTIFYNGTVSVFQVSPNKAEDIMKVAMETSPKKDKSMEKDLSVIPPTTLRTKLFGQNIDGDLPIARRKSLQRFLEKRKERVVSSSPYFPTSA
BolC01g018860.2J	BoJAZ1	MFGHHTQPEINPNQIGSSSATVGEDHVSASAGHIPYDDMDDIPHPDSIYAASDLIPDGSHLVPHRSELLGSRPMEGANQLTISFRGQVYVFDAVGPEKVDSVLSLLGGSTELSSVQQGMELAPQNHMPAVVEYQNRYSHPQRAQSLDRFRKKRNARCFEKKVRYGVRQEVALRMARNKGQFTSAKMTEGAYNSGTDQDSAQDDSRPEILCTHCGISSSCTPMMRRGPSGPRTLCNACGLFWTNRGTLRDLSKRTEENQMAIIKPVEGGSVSDANNSNCEPATVEGHAALVSLANGDQSNLLGTGGSGSVNILRQFLFVSLTQETASDAASERRVLRLTPIKSAVAI*
BolC01g026980.2J	BoJAZ2	MEGGVSSAKSILEKPLKLLTEEDISQLTREDCRKFLKEKGMRRPSWNKSQAVQQVLSLKALFEPGDDSGAGILRKILVSHPPIPSRVTTPSTEPSNELGQIPFQEDDGPCLRRDSPRSAEFSGGSAHYLADKDSHKTLSPSRSPAETSALAGQMTIFYSGKVNVYDGVPPEKARSIMHFAANPIDFPDNGVFPSSRMISRPVTKEKMVEHPHYGLEKANASRDSEAEGQANRKVSLQRYREKRNERRRLFKTRKAPGVGSSSSEMYLNRSQPLMNAAAYSQNPSGGTGGEHQSPQNQTRSPNISVDLNCDLNSEGKN*
BolC01g041600.2J	BoJAZ3	MDDDLHGNNGGMHNGGGVQDSNHSMHVQYDHHGMMDEQHADDVMNEGLEADIPSHLGNTSDHRGEVVDRGSENGDQLTLSFQGQVYVFDRVLPEKVQAVLLLLGGREVPNTVPTTVGSPHQNNRVLGLSGTPQRFSAPQRQASLLRFREKRKGRNFDKTIRYTVRKEVALRMQRKKGQFTSAKSSNEDSASNGSDWGSGQSWALEGTETQKPEALCRHCGTSEKSTPMMRRGPEGPRTLCNACGLMWANKGALRDLSKAPPPPTAQNLPANKIDESILEAELAGDISNSQ*
BolC01g044930.2J	BoJAZ4	MERDFLGLGSKNSPITVKEETSESSRDSAPSRGMKWSFPNKACATSSPQFLAFRPSQENRHRNLGNYHLPHSGSFMPSSVADVYDSSNRSTPYSSVQGVRMFPSSKQHEEAISVSMSRPGLQSHYAPGGTSFINNSVNSQPLVGVPIMAPPVSVLPPPGSIVGTTDIRCSSKPSGSSPAQLTIFYAGSVCVYNDISPEKAKAIMLLAGNGSPMPQAFSPPQTHQQVVHHARASVDSSAMPPSFMPTVSYLSPEAGSSSNGFGAAKAARGFTTTYHNNQTNASNINSSVVASCSANVPQTAVALPQARKASIARFLEKRKERVTSLSPYCLDKKSSTDCRTPMSECISSSLSSAT*
BolC02g005510.2J	BoJAZ5	MSKVTTELDFFGLDKNQTNNAPKPKFKKTLDRRRSFREMQGAISKIDPEIIKSLLASGANRSESSTRSPSVPSTPKEDHPQIPSSPVHVPLSRPSMELVSGTVPMTIFYNGTVSVFQVSPNKAEGILKVAMQTTPEKDKSVEKDLSVIPPTTLRSKLFGKNLEGDLPIARRKSLQRFLEKRKERLVSTCPYFPTSA*
BolC02g010950.2J	BoJAZ6	MVEVEDEPRASVEGGCGNILGCGVVDGDGGEENHVVEIAGDATVNGTIDGFVAGEGGFSAEKPIHEARSTDAPSSDVPDPSTILPNQLTIFFGGKVCVFDGIPAEKIQEIIRIAAATAKSIETKNSTSVKPVLSPALNRAPSFSSTSTGASPAAPSLPINPIPFCRSAADLPIARRHSLQRFLEKRRDRLVNRNPYPASDMKKTDVPTDIASIKEESPIA*
BolC02g027560.2J	BoJAZ7	MERDFLGLSDKKYLSNVKREANDDRVGERVLSKKAAIQWGKAKLLPNSNFMPDFQMLTFQAGSYQRGPVSAASNLRRSQFSGGAFQNANPPLLGGSVPLTNHSSFRPAFNLVASSGSLPQLTIFYGGTVSVFNNISPDKAQAIMLCARNGLKGETGESSLKKPVQETERVYGKQVHNAAAAAASSSSATYADSFSRCRDRPVGATNAMSMIESFNAAGPGNMIPSVPQARKASLARFLEKRKERLMSALPYKKMLLDLTTGESSGMNYPSASHT*
BolC02g029390.2J	BoJAZ8	MSNGKAPEKSSFSLRCSLFSRYLKEKGSFGNIDIGLARKLDLELAGKSDLSGQQNEIKKADISETRPFDLSQKVSVGEASTSSGGNPRFVDLSEPASVVPEPGNSQLTIFFRGKVMVYDEFPEDKAKEIMEAAREAAHHVSTDSKNTQNLDMNVNNKSNVVIPDLNEPSTSGTNNDDHQTGQQHQVVERIARRASLHRFFAKRKDRAVARAPYQVNQSGGHLPPKPQKVGPSVEPGQPSQQPETPSKPKRHNDVSMEVDGEGRCSEDLELKL*
BolC02g031300.2J	BoJAZ9	MSSSAEYREFSGRKLQKKPSFSQTCSRLSRYLKEKGSFGDLSLGMTCNPDVTGVFAVSRQPTMMNLFPCEEASPTQDVKPTHKVPRQSSFSSSSSSGAKGEVEKIIEIKSVKVESQSSPLTIFYGGQVMVFDDFTAEKAKQVIDLANKGSDYTQNIAKNQKEIASSTQNPVPSPAKTAAASELVQTNTSSLACELPIARRASLHRFLEKRKDRITSKAPYQLDGSTEASSKPNTFWLGSQ*
BolC03g006340.2J	BoJAZ10	MSRVTTELDFFGLEKKQTNNVPKPKFKKFLDRRRSFRDIQGAISKINPEIIKSLLASGANHADSSTISPSVPSAPKADHPLIPISPVQAPLTMQTEHSSGTVPMTIFYNGTVSVYQVSPNQADDILKVVMETASKKDKSIVKDHSVIPPTTLRTKLFGKNLEGDLPIQRTRSLQRFLEKRKERLVSISPYFPTSG*
BolC03g071230.2J	BoJAZ11	MEKNCDLELRLFPTSSYDESDTSVVESRSSGNSLPKEEESQRITIFYNGKMCVSSNVTHLQAKSIISIASREMEERSSSNGSDPRNRLTRLHHHQLPNPKASMKRSLQSFLQKRRIRIQAASPYHQHSRR*
BolC03g083770.2J	BoJAZ12	MDDDELHGSNGRMHIAETQDPMLHVHYGHHALQHIHNGSGMVDDHADGSGDGVDTDVPSHPGNITDNRGEVVDRGSEQGDQLTLSFQGQVYVFDSVLPEKVQAVLLLLGGREVPQAPPTGLGASHQNNRVLGLPGTPQRFSMPQRLASLVRFREKRKERNFDKKIRYTVRKEVALRMQRNKGQFTSAKSNNGEAAADGSSWESSQTWAIEGSEAQNQEISCRHCGIGEKSTPMMRRGPEGPRTLCNACGLIDLSRGGPQTSQNLQVNNEVSNMQEEANLEADQMMVTVANDISNSQSECIILAARHGVMRDQQQVQDLLRIRHKNLVSLIGYCNEDAHLALIYEFVENGDLNDHLSVAHGKLKLKGSLQLSGTGTCLCT*
BolC04g008970.2J	BoJAZ13	MSTGQAPEKSNFNRRRSLLSRYLKEKGSFGDIDIGLARKSDPQLAGNNNHRAQQNAIKKANISESRPFKLTQKQLSVGETSTSSRGKAIDVVYLSEPRNVPEPKNSQLTIFFGSKVIVYNEFPEDKAKEIIEAAKEANPVVVDSKKTQNLDMNINNERNVVIPDLNEPTSSGNNDDRQTKEEHQVVERIARRASLHRFFAKRKDRAVARAPYQVNQNGGHLPPKPQMVGPSVEAGQPSQQPATPSKPQRHNDMSMEVDEEGRCSKDLELKL*
BolC04g014400.2J	BoJAZ14	MEMQSNCDLELRLLPPCDPRSSENLQPKQEPQKMVIFYNGHVFVSSDLTHLQAKAILSLASGDMKEKSLSLESSDGSDPSTVPNILTRKASMKRSLRRFLQKRNVRIQASCPYHHS*
BolC05g015030.2J	BoJAZ15	MSRNENAKAQPLEKSNFTRRCSLLSRYLKEKGSFGNINLGLIRKPNSDRVLSGNSDPPGKQHKADSETKTLDVFQRVLKGEPSPGKANEDSNLSNPSEPGSSQLTIFFGGKVLVYNEFPTDKAKEILEVAKQAKPATDINIKTQINVENNDKKSNMVLPDLNEPTNSVDIVNQQNQVVERIARRASLHRFFAKRKDRAVARAPYQVNQNAGHHHYPPKPETAHGRPLESGQSSKAPEKAVVQTSPSQNQKVINICL*
BolC05g016770.2J	BoJAZ16	MSSSMECSATRRSSSGKPSFSLTCSRLSQYLKENGSFGDLSLGMSCKPETNGMSRKPTTTMSLFPCEATNVGSMAAAQDVKPKNLFPRQPSFSSSSSSIPKDDVLKMTHATSSSRSVKPEPQTAPLTIFYGGQVIVFNDFSAEKAKEVMNLANKGTANTFTGFTSTLNNSIAPTPNQVPHLMKAATQDPKQTSSAAMACELPIARRASLHRFLAKRKDRVTSKAPYQLSDPAKAYSKPQTGNTTTSWLGLAADM*
BolC05g027760.2J	BoJAZ17	MEKNCDLELRLFPTSCITDSDNSVVESRSSGNSLPKEEETQRLTIFYNGKMCVYSNVTHHQAKSIISMASREMEEKLSSNGPDPRNRSTRLNNYHQQLPNSKASMKRSLQSFLQKRQIRLQATSPYHQHSRR*
BolC05g041720.2J	BoJAZ18	MDDDGLHGNNGGMHSGGDELPMHVQYEHHGMMDEHADDGMNGGLETDIPSHLGNPSDHRGEVVDRGGENGDQLTLSYQGQVYVFDHVLPEKVQAVLLLLGGREVPQTLPTTVGSPHQNNRVLGLSGTPQRFSAPQRQASLLRFREKRKGRNFDKTIRYTVRKEVALRMQRKKGQFTSAKSSNEESALTGPDWGSGQSWALEGCETQKPEALCRHCGTSENSTPMMRRGPEGPRTLCNACGLMWANKGALRDLSKAPPPQITRNLPTNKNDESNLEADQMMVVAGDISNSN*
BolC05g048100.2J	BoJAZ19	MERDFLGLGSKNSPITVKEETSESSRDSAPNRGMNWSFSKKGSAASSQFLSFRPSQDDRHRKPGNYHLTHSGSFMPSSVADGYDSNRNTPYSSVQGARMFPNSHQQQESITVSMARPGLQSHYPPGGKSFMSSGINSQPFVGVPIMAPPISVLPAPGSIVGTTDIRSSSKPLGSPAQLTVFYAGSVCVYDDISPDKAKAIMLLAGNGSSMPQAFTPPQTHQQVVHHARASVDSSAVPPSFMPTASYLSHEGGSSTYGLGAVKATTGFTSTYHNNQTPQSRSVVSYAVALPQARKASLARFLEKRKERVTSASPYCLDKKSPTDCRTPISECISSSFSSAT*
BolC06g031230.2J	BoJAZ20	MSSSAECWEFSGPKLPEKPSFSQTCSRLSRYLKEKGSFGDLSFAMTSKPDVNATGINSKAAQDVKLQNDMFPSQSSFSSSFGAKEEVVKITETKVVKPEPQSAPLTLFYSGQVMLFDDFPAEKAKQVIDLANKGSANGFTAELNNNQSAYTKNIAKNQKEIASIPRPVPSPVKTAAQEPIQTNTSSLASELPIARRASLHRFLEKRKDRITSKAPYQKEGSTEA*
BolC06g034250.2J	BoJAZ21	MERDFLGFSDKQYLNNVEDDRVGERGLCSCLATLRIGSSKMSTLTSINMDDVGSSTKAARQWGPESAASIHRRSQYSGAFQNANPQLTIFYAGTVCVFNDISPDKAQAIMLCAGNGLKIDTGESRLKKPLIETERVYGKQFHNAATAAASSSSATYCDNFSRCGDRPVGATNAMSMIQSFNVDPGYMMPSVPQARKASLARFLEKRRERLMNAMPYKKMLLDLLTGESCGMNYSPASHT*
BolC06g042130.2J	BoJAZ22	MERDFLGLSDKQYLNNIKPDVDDDRVGERGLSKKIAKQWGKAKLLPNSSFMPAAADLQWCPFSAASIHRRSQFGGGAFQNANQLLLGGSVPLTNYSAFRPAFNSSKDPRVASSGSSPQLTIFYAGTVTVFNDISPDKARAIMLCAGNGLQGETGESSLKKPLRETERVFYGKQIHKATAAASSSSATSADSFSRCKDKHVGATNAMTMIESFNAGPSNMIPSVPQARKASLARFLEKRKERIMSAMPYKKMLLDLSTGESSAASHT*
BolC06g044040.2J	BoJAZ23	MSTGQAPEKSNFNRRRSLLSRYLKEKGSFGDIDIGLARKSDPQLAGNNNHRAQQNAIKKANISESRPFKLTQKQLSVGETSTSSRGKAIDVVYLSEPRNVPEPKNSQLTIFFGSKVIVYNEFPEDKAKEIIEAAKEANPVVVDSKKTQNLDMNINNERNVVIPDLNEPTSSGNNDDRQTKEEHQVVERIARRASLHRFFAKRKDRAVARAPYQVNQNGGHLPPKPQMVGPSVEAGQPSQQPATPSKPQRHNDMSMEVDEEGRCSKDLELKL*
BolC06g046240.2J	BoJAZ24	MSRSAECWEFSGERKRLLEKKPSFSQTCSRLSRYLKEKGSFGDLSLGMTCNGGGFGVTRQQPTMMNLFPVEDSSDVKQKNDVFPRQSSFSSSSSSRAKEEVEKIKSVKVESQSSAPLTIFYGGQVMVFDDFPAEKAKQVIDLAHKGSAKSFASELNSNQSAYTQNIAKNDHKEIAPEPIQTNKSSLACELPIARRASLHRFLEKRKDRISSKAPYQIDGSTEASSKPNTAWLGSQ*
BolC07g051380.2J	BoJAZ25	MFPQLEINPYQIGSTLGEDHVSASAAHIPYIHEIANHPDSIYAASGLIPDGSQLLDSPAPEGANQLTISYRGQVYVFDAVGPEKVDAVLSLLGGSTAPQEMEIAQQNHMPVVEHQSRCSHPQRAQSLDRFRKKRSARCFANQVRYGVRQEVALRMPRNKGQFSSAKTADGAYNSGTDQDNAHDDGRPEISCTHCGVSSTCTPMMRRGPSGPRTLCNACGLFWVSRGTLRDLSKKTEDNQVAMIEPGELGSDADANNSDL*
BolC08g014090.2J	BoJAZ26	MDAGGGLVSSAKSILEKPLKLLTEDDISQLTREDCRKFLKDKGMRRPSWNKSQAIQQVLSLKALFEPGDDSGAGILRKILVSPNPTRVTATSAEPASEVGARIPFQEDDRRDSPRSAEFSGSEKDSYNTISPRSPAETSALVGQMTIFYSGKVSVYDGVPPEKARSIMHFAANPIDLPEYGVSASARMTSRPMSSKEKMVEPPHYGLEKANASRDSDAEGQANRKVSLQRYLDKRKDRRLFKNKKAPGVASSSLEMYLNRSQPVTNAYSQSLSGGGTGGEQHESPENQRRSPNLSVDLNSDLNSEGVEQEQLKRRQGMFSSSETWHKKVELEES*
BolC08g026380.2J	BoJAZ27	MSRNEDGKAPPPEKSNFTRRCSLLSRYLKEKGSFGNIDLGLVRKPGPDLGLPGNSDQQEKQNVMHKANSELKALNVLGEPSISSGGKAKATNLSEPSEPVSSQLTIFFGGKVLVYNEFPSDKAKEIIQVAKEAKSVTDINIQTQINVQKDHNKSNMVLPDLNEPTDTADVNQQQQQQNQLVERIARRASLHRFFAKRKDRAVARAPYQVNQTGGGHHYPPKPETVPGQQLEQGQSSQRPAQPKPECDKDMLMEVKEDGQCSKDLELRL*
BolC08g027560.2J	BoJAZ28	MSSSMECSDSAATRRFSRKPSFSLTCSRLSQYLKENGSFGDLSLGMSCKPEVNGNSTTTMSLFPCEAAPMATVQEVKPKNLFSRQPSFSSSSSSLPKKEDVLKMTQTTTTRSVRPEPQTAPLTIFYNGEVIVFNDFSAEKAKEVMYLASKGTANSFTGFTSTLNLPKNQTEVRTNIAPTSNQVPHLMKPAAQEPILSSSAAMACELPIARRASLHRFLAKRKDRVTSKAPYQLSDPAKASSKPQTGNNNTTSWLDQELAYDYSPRFRVYKNGQIQRLVAETFVPPSLTPQNGVVSKDAVYSPEKNLSLRIYLPHQTLETTEENNKKKKKLPLLI*
BolC08g050370.2J	BoJAZ29	MSSPMESSDFAATRRFSRKPSFSQTCSRLSQYLKENGSFGDLSLGMSCKPEVNGIISRQPTTTMSLFPCEASNMESIGQDVKPKNLFPRQPSFSSSSSSLPKEDILKMTQATTTSTRPARPEPQTAPLTIFYGGQVIVFNDFSAEKAKEVMDLASKGTANTFTGFTSNVNNNIQTVYTTNLANNQTEMRSNIAPIPNQLPHLMKITTQDPVRSSSTAMACELPIARRASLHRFLAKRKDRVTSKAPYQLSDPGKASSKPQTGDNTTSWLGLAAEILRDRIRLLSKVSSLQERPNRTASFQKTPSPPRRKTSLRIYFPHTAVAGEENKKKLPLLVYFHGGGFIMGTTFSPIYHTFLTSVVSAADCIAVSVDYRRAPEHPIPIAYEDSWDAMEWIFRHISG…
BolC08g051440.2J	BoJAZ30	MGSTPIPLVLSHSTSKPRTNKKKKKITIKTRTDSGEFLLSDTYKMSRKENAKALGPPPEKSSFTRRCSLLSRYLKEKGSFGNINLDLIRKPDSDLGLPGYSCPPGKQNAMQKAVSETKALDVFQRDSKAEPSPPSGGKAEDTNLSKPGSDSGSSQLTIFFGGQVLVYNEFPADKAKEIVEVAKKAKPVTEVNIQTQINVENNNTNNIQTQINVENNNNNKSNMVLPDLNEPTDSMDINPQQQQENQVVERIARRASLHRFFAKRKDRAVARAPYQVNQNGGHHHYPPKPETAHGQPLESGQSSKRPENAVAQTMSHPKPEGDKNTSIKIEEEGQCSKDLELRL*
BolC09g059820.2J	BoJAZ31	MPKVTTELDFFGLEKKQTNNAPNKPKFKKLLDRRRSFREIQGAISKMDPEIIKSLLATGANPSETSTRSLSVPSTPKEDHQRILISPVHAPLTRPSTELVSGTVPMTIFYNGTVSVFQVSPNKAEDIMKVAMETSPKKGKSMEKDLSVIPPTTLRTKLFGQNIDGDLPIARRKSLQRFLEKRKERVVSSSPYFPTSA*
BraA01g021980.3C	BrJAZ1	MEGGVSSAKSILEKPLKLLTEEDISQLTREDCRKFLKEKGMRRPSWNKSQAIQQVLSLKALFEPGDDSGAGILRKILVSHPPIPSRVTTPSTEPSNDLGACGQIPFQEDDGPCLRRDSPRSPEFSGGSAHYLADKDTHITLSPSRSPAETSALAGQMTIFYSGKVNIYDGVPPEKARSIMHFAANPIDFPDSGVFPSSRMISRPVSKEKMVEHPHYGLEKANASRDSDAEGQANRKVSLQRYREKRNERRRLFKTKKAPGVGSSSLEMYLNRSQPLMNAAAYSQNPSGGTGGEHQLPQNQTRSPNFSVDLNCDLNSEDI*
BraA01g032480.3C	BrJAZ2	MDDDLHGNNGGMHNGGGVQDPNHSMHVQYDHHGMMDEQHADDVMNEGLEADIPSHLGNTSDHRGEVVDRGSENGDQLTLSFQGQVYVFDRVLPEKVQAVLLLLGGREVPNTVPTNVGSPHQNNRVLGLSGTPQRFSAPQRQASLLRFREKRKGRNFDKTIRYTVRKEVALRMQRKKGQFTSAKSSNEDSASNGSDWGSGQSWALEGTEAQKPEALCRHCGTSEKSTPMMRRGPEGPRTLCNACGLMWANKGALRDLSKAPPPPTAQNLPANKIDESILEAELAGDISNSQ*
BraA01g034810.3C	BrJAZ3	MERDFLGLGSKNSPITVKEETSESSRDSAPSRGMKWSFPNKASATSSPQFLTFRPSQENRHRNLGNYHLPHSGSFMPSSVADVYDSSYRSTPYSSVQGVRMFPSSKQHEEAISVSMSRPSLQSHYASGGTSFINNSVNSQPLVGVPIMAPPVSVLPPPGSIVGTTDIRCSSKPSGSSPAQLTIFYAGSVCVYNDISPEKAKAIMLLAGNGSPMPQVFSPPQTHQQVVHHARASVDSSAMPPSFMPTVSYLSPEAGSSSNGFGAAKAARDFTTTYLSNQTNASNINSSVAASCSANVPQTVALPQARKASIARFLEKRKERVTSLSPYCLDKKSSTDCRTPMSECISSSLSSAT*
BraA02g004740.3C	BrJAZ4	MSKVTTELDFFGLDKNQTNNAPKPKFKKTLDRRRSFREMQGAISKIDPEIIKSLLASGANRSESSTRSLSVPSTPKEDHPQIPSSPVHVPLSRPSMELVSGTVPMTIFYNGTVSVFQVSPNKAEDILKVAMQTTPEKDKSVEKDLSVIPPTTLRSKLFGKNLEGDLPIARRKSLQRFLEKRKER*
BraA02g009200.3C	BrJAZ5	MVKVEVEPRAPVEGGCGDILGCGVVDGDGDEENHVVEIAGNGTVNGTIDGSVAGEGGFSAEEPVHEARSTDAPSSDVPDPSTILPNQLTIFFGGKVCVFDGIPAEKIQEIIRIAAAATAKSIETKNSTSVKPVLSPALNRAPSFSSTSTGASPAAPSLPVNPIPFCRSAADLPIARRHSLQRFLEKRRDRLVNKNPYPASDMKKTDVPTDIASIKEESPIA*
BraA02g020000.3C	BrJAZ6	MERDFLGLSDKKYLSNVKREANDDRVGERVLSKKAAIQWGKAKLLPNSSFMPDFQAGSYQRGPVSAASNLRRSQFSGGAFQNANPLLLGGSVPLTNHSSFRPAFNLSADARVASSGSLPQLTIFYGGTVSVFNNISPDKAQAIMLCARNGLKGETGESSLKKPVQETERVYGKQVHNAAAAAASSSSATYADSFSRCRDIPVGATNAMSMIESFNAAGPGNMIPSVPQARKASLARFLEKRKERLMSALPYKKMLLDLSTGESSGMNYSSASHT*
BraA02g021020.3C	BrJAZ7	MSNGKAPEKSSFSRRCSLFSRYLKEKGNLGNIDIGLSRNLDLELVRKSDLSGQQNEIKKADISETRPFALSQKVLVGEASTSSGGKPRFVDLSEPASLVVPEPGNSQLTIFFRGKVMVYDEFPEDKAKEIMAAAREAHHVAVDSKNTQNLDMNMSNKTNVVIPDLNEPTSSGTNNDDHQTGQQHQVVERIARRASLHRFFAKRKDRAVARAPYQVNQSGGHLPPKPQKVGPSVESGQPSRQPETPSKPKRHNDASMEVDGEEGRCSKDLELKL*
BraA02g022540.3C	BrJAZ8	MSSSAEYREFSGRKLQKKPSFSQTCSRLSRYLKEKGSFGDLSLGMTCNPDVTGVFAVSRQPTMMNLFPCEEASPTQDVKPTHKVPRQSSFSSSSSAGAKGEVEKIIETKSVKVESQSAQLTIFYGGQVMVFDDFPAEKVKQVIDLANKGSDYAQNIAKNQKEIASTTPNPVPSLAKTAAAPELVQTNTSSLACELPIARRASLHRFLEKRKDRITSKAPYQIDGSTEASSRPDTSWLGSQ*
BraA03g005650.3C	BrJAZ9	MSRVTTELDFFGLEKKQTNNVPKPKFKKFLDRRRSFRDIQGAISKIHPEIIKSLLASGANHADSSTISPSVPSTPKADYPQIPISPVQAPLTMQTEHSSGTVPMTIFYNGTVSVYQVSPNQADDILKVVMETAPKKDKSIVKDHLVIPPTTLRTKLFGKNLEGDLPIQRTRSLQRFLEKRKERLVSISPYFPTSG*
BraA05g025960.3C	BrJAZ10	MDDDGSLHGNNGGMHNGGDELPMHVQYEHHGMMDEHVDDGMNGGLETDVPSHLVNSSDHRGEVVDRGGENGDQLTLSYQGQVYVFDHVLPEKVTLTSSCNFSSLMSALLKLLLQVQAVLLLLGGREVPQTVPTTVGSPHQNNRVLGLSGTPQRFSAPQRQASLLRFREKRKGRNFDKTIRYTVRKEVALRMQRKKGQFTSAKSSNEESALTGPDWGSGQSWALEGCETQKPEALCRHCGTSENSTPMMRRGPEGPRTLCNACGLMWANKGALRDLSKGPPPQITRNLPANKNDESNLEADQMMVVAGDNSNSNWEKHCRQEKM*
BraA05g029670.3C	BrJAZ11	MERDFLGLGSKNSPITVKEETSESSRDSAPNRGMNWSFSKKGSAASSQFLSFRPSQDDRHRKPGNYHLPHSGSFMPSSVADVYDSNRNTPYSSVQGARMFPNSHQQQESITVSMARPGLQSHYPPGGKSFMSNGINSQPFVGVPIMAPPISVLPAPGSIVGTTDIRSSSKPLGSPAQLTVFYAGSVCVYDDISPDKAKAIMLLAGNGSSMPQAFSPPQTHQQVVHHARASVDSSAMPPSFMPTVSYLSPEAGSSTNVLGARGFASTYHNNQTNASTLQCCSVLYAVALPQARKASLARFLEKRKERVTSVSPYCLDKKSPTDCRTPISECISSSFSSAT*
BraA06g013190.3C	BrJAZ12	MSRNENAKAQPLEKSNFTRRCSLLSRYLKEKGSLGNINLGLIRKPNPPGKQHKADSETKTLDVFQRVLKGEPSPGKANEDSNLSSQLTIFFGGHVLVYNEFPTDKAKEILEVAKQAKPVTDINIKTQINVENNDNKSNMVLPDLNEPTNSVDIINQQNQVVERIARRASLHRFFAKRKDRAVARAPYQVNQNVGQHHYPPKPETAHGRSLKSGQSSKAPEEDVAQTMSQPKPEGDKYMSIETEEEGQCSKDLQLRL*
BraA06g014750.3C	BrJAZ13	MSSSMECSATRRSSSSGKPSFSLTCSRLSQYLKENGSFGDLSLGMSCKPETNGMSRKPTTTMSLFPCEASNVGSMAAAQDVKPKNLFPRQPSFSSSSSSIPKEVVPKMTQTTTTRSLKPEPQTAPLTIFYGGQVIVFNDFSAEKAKEVMNLASKGTANTFTGFKSTLNNNIAPTPNQVPHLMKTASQDPKQTSSAAMACELPIARRASLHRFLAKRKDRVTSKAPYQLSDPAKAFSKPQTGNSTTSWLGLAADIFRIAYDYPRYRVYKNGRIERLVADTFVPPLLNPQNGVVSKDAVFSPEKNLSLRIYLSHKAGEDKNKKKLPLLVYFHGGGFIMETAFSPIYHTFLTSAVSAAECIAVSVDYRRAPEHPIPIPYEDSWDALKWVFTHVSGSGPERWV…
BraA07g028010.3C	BrJAZ14	MSSSAECWEFSGPKLPEKPSFSQTCSRLSRYLKEKGSCGDLSFSMTSKPDVNASGINSKAAQDVKLQNDMFPCQSSFSSSFGVKEEVVKITETKPVKPESQSAPLTLFYSGQVMLFDDFPAEKAKQVIDLANKGNANGFTAELNNNQSAYTKNIAKNQKEIASIPRPVPSPAKSPAQEPIQTNTSSLASELPIARRASLHRFLEKRKDRITSKGPYQKEGSTEA*
BraA07g029850.3C	BrJAZ15	MSTLTSTNMDAVGSSTKAARQWGPESAASIHRRSQYSGAFQNANPQLTIFYAGTVCVFNDISPDKAQAIMLCAGNGLKIDNGESRLKKPLIETERVYGKQFHNAATAAASSSSATYCDNFSRCGDRPVGATNAMSMIESFNVDPGYMMPSVPQARKASLARFLEKRRERLMNAMPYKKMLLDLLTRESYGMNYSSASHT*
BraA07g035430.3C	BrJAZ16	MERDFLGLSDKQYLNNVKPDVDDDRVGERGLSKKIAKQWGKAKLLPNSSFMPAAVDLQWCPVSAASIHRRSQFGGGAFQNANQLLLGGSVPLTNHSALRPAFNSSRDPRVASSGSSPQLTIFYAGTVTVFNDISPEKARAIMLCAGNGLQGENGESSLKKPLRETERVFYGKQIHKATAAASSSSATNADSFSRCKDKHVGATNAMTMTIESFNAGPSNMIPSVPQARKASLARFLEKRKERIMSAMPYKKMLLDLSTGESSAASHT*
BraA07g036860.3C	BrJAZ17	MSTGQAPEKSNFNRRCSLLSRYLKEKGSFGDIVIGLARKSDLELAGKNDHRAQQNAIEKANISESRPFKLTQKQLSVGETSISSRGKAIDVVDLSEPRNVPEPKNSQLTIFFGSKVIVYNEFPEDKAKEIIEAAKEANPVAVDSKKTQNHMNLDINISNKSNVVIPDLNEPTSSGNNDDHQTKEQHQVVERIARRASLHRFFAKRKDRAVARAPYQVNQNGGHVPPKPQMVGPSVEAGQHSRQPATPSKPQRHNDMSMEVDEEERCSKDLELKL*
BraA07g038660.3C	BrJAZ18	MSSSAECWEFSGERKRLLEKKPSFSQTCSRLSRYLKEKGSFGDLSLGMTCNGGLAVTRQQPTMMNLFPVEDSSDVKQKNDVIPRQLSFSSSSSSGAKEEVEKITETKSVKVESQSSVPLTIFYGGQVMVFDDFPAEKAKQVIDLAHKGSAKSFTAELNRNQSAYTQKEIASTTPVPVPSPVKTTAPEPTQTNKSSLACELPIARRASLHRFLEKRKDRISSKAPYQIDGSTEASSKPNTALLGSQ*
BraA08g002520.3C	BrJAZ19	MDDGELHGSNGRMHIGETQDPLHHVHYGHHALQHIHNGSGMVDDHADTGGGGGMSDGVDTDVPSHPGIITDNRGEVVDRGSEQGDQLTLSFQGQVYVFDSVLPEKVQAVLLLLGGREVPQAPPAGLGASHQNNRVLGLPGTPQRCSMPQRLASLVRFREKRKERNFDKKIRYTVRKEVALRMQRNKGQFTSAKSNNGEAAADGSSWESSQTWAIEGSEAQNQEISCRHCGIGEKSTPMMRRGPEGPRTLCNACGLMWANKAS*
BraA08g010800.3C	BrJAZ20	MDAVSSAKSILEKPLKLLTEDDISQLTREDCRKFLKDKGMRRPSWNKSQAIQQVLSLKALFEPGDDSGAGILRKILVSPNPTRVTATSTEPANEVGARIPFQEDDRRDSPRSAEFSGSEKDSYNTLSPSRSPAETSALVGQMTIFYSGKVSVYDGVPPEKVNEITFIFSCLTFMVSCISLPILVLQARSIMHFAANPIDLPEYGVSASARLTSRPMTMKKMVEPPHYGYGLEKANASRDSDAEGQANRKVSLQRYLDKRKDRRLFKNKKAPGVASSSLEMYLSRSQPVTNAYSQSLSGGGTGGEQHESPENQRRSPNLSVDLNSDLNSEGKKIMNENHIGNLKSFCLNN*
BraA08g023500.3C	BrJAZ21	MEKNCDLELRLFPTSSYDESDTSVVESRSSGNSLPKEEESQRITIFYNGKMCVSSNVTHLQAKSIISIASREMEERSSSNGSDPRNRLTRLHHHQLPNPKASMKRSLQSFLQKRRIRIQAASPYHQHSRR*
BraA08g028330.3C	BrJAZ22	MMSSSMECSDSAATRRFSRKPSFSLTCSRLSQYLKENGSFGDLSLGMSCKPEVNGISRQPTTTMSLFPCEAAQDVKPKNLFPRQPSFSSSSSSLPKKEEVLKMTQTTTTRSVRPEPQTAPLTIFYNGEVIVFNDFSAEKAKEVMDLASKGTANSFTGFTSTVNLPKYQTEVRTNISPTLDQVTHLMKPAAQEPILSSSAAMACELPIARRASLHRFLAKRKDRVTSKAPYQLSDPAKASSKPQTGDNNTTSWLGLAAQI*
BraA08g029290.3C	BrJAZ23	MSRNEDGEAPPPEKSNFTRRCSLLSRYLKEKGSFGNIDLGLVRKPGPDLGLPGNSDQQEKQNVMHKANSELKALNVLGEPSSSFGGKAKATNLSEPSEPISSQLTIFFGGKVLVYNEFPSDKAKEIIQVAKEAKSVTDINIQTQINVQKDHNKSNIVLPDLNEPTDTADVNQQQQQQNQLVERIARRASLHRFFAKRKDRAVARAPYQVNQNGGGHHYPPKPETVPGQQLEQGQSSQPQRPAQPKPECDKDMLMEVKEEGQCSKDLELRL*
BraA09g034900.3C	BrJAZ24	MEKNCDLELRLFPTSSCITDSDNSVVESRSSGNSLPKEEETQRLTIFYNGKMCVYSNVTHHQAKSIISMAGREMEEKVSSNVSDPRNRSTRLNNYHQQLPNPKASMKRSLQSFLQKRQIRLQAASPYHQHSRR*
BraA09g056830.3C	BrJAZ25	MSSPMESSDFAATRRFSRKPSFSQTCSRLSQYLKENGSFGDLSLGMACKPEVNGISRQPTTTMSLFPCEASNMEPIGQDVKPKNLFPRQPSFSSSSSSLPKEDILKMTQATSSTRSVKPEPQTAPLTIFYGGQVIVFNDFSAEKAKEVMDLASKGTANTFTGFTSNVNNNIQSVYTTNLANNQTEMRSNIAPIPNQLPHLMKTTTQNPVQSSSTAMACELPIARRASLHRFLAKRKDRVTSKAPYQLNDPAKASSKPQTGDNTTSWLGLAAEM*
BraA09g057760.3C	BrJAZ26	MRSTPIPLVLSHSTSKTRTNKKKKIAIKTRKDSGEFLLSDTYKMSRKENAKALGPPPEKSSFTRRCSLLSRYLKEKGSFGNINLDLIRKPDSDLGLPGYSCPPGKQNAMQKAVSETKALDVCQRDSKAEPSPPSGGKAKDTNLSKPASDSGSSQLTIFFGGQVLVYNEFPADKAKEIMEVAKKAKPVTEVNIQTQINQQQENQVVERIARRASLHRFFAKRKDRAVARAPYQVNQNGGHHHYPPKPETAHGQPLESGQSSKRPENAVAQTMSHPKPVGDKNTSIKIEEEGQCSKDLELRL*
BraA10g019770.3C	BrJAZ27	MTMVKVEEEARASVEGGCGVGGEEIGGNGTVHGSIAGSVAGEGAEKPIHGAGCIEVPSSEPDAPTTRPNQLTIFFGGKVRVFDGIPADKIQEIIRIAAAAAKSIETKNSANTSPVASPALNRAPSLSSTSNAAASPAAQSFPVHPISFCRSAADLPIARRHSLQRFLEKRRDRLVSKNPYPASDKKTDVPRDDASIKEEYPTA*
BraA10g025540.3C	BrJAZ28	MSKVTTELDFFGLEKKQTNNGPKPKFKKLLDRGRSFREIQGAISKMDPEIIKSLLATGANPSDTSTRSLSVPSTPKEDHQRILISPVHAPLTRPSTELVSGTVPMTIFYNGTVSVFQVSPNKAEDIMKVAMETSPKKDKSMEKDLSVIPPTTLRTKLFGQNIDGDLPIARRKSLQRFLEKRKER*
At1g19180	AtJAZ1	MSSSMECSEFVGSRRFTGKKPSFSQTCSRLSQYLKENGSFGDLSLGMACKPDVNGTLGNSRQPTTTMSLFPCEASNMDSMVQDVKPTNLFPRQPSFSSSSSSLPKEDVLKMTQTTRSVKPESQTAPLTIFYAGQVIVFNDFSAEKAKEVINLASKGTANSLAKNQTDIRSNIATIANQVPHPRKTTTQEPIQSSPTPLTELPIARRASLHRFLEKRKDRVTSKAPYQLCDPAKASSNPQTTGNMSWLGLAAEI
At1g74950	AtJAZ2	MSSFSAECWDFSGRKPSFSQTCTRLSRYLKEKGSFGDLSLGMTCKPDVNGGSRQPTMMNLFPCEASGMDSSAGQEDIKPKTMFPRQSSFSSSSSSGTKEDVQMIKETTKSVKPESQSAPLTIFYGGRVMVFDDFSAEKAKEVIDLANKGSAKSFTCFTAEVNNNHSAYSQKEIASSPNPVCSPAKTAAQEPIQPNPASLACELPIARRASLHRFLEKRKDRITSKAPYQIDGSAEASSKPTNPAWLSSR
At3g17860	AtJAZ3	MERDFLGLGSKNSPITVKEETSESSRDSAPNRGMNWSFSNKVSASSSQFLSFRPTQEDRHRKSGNYHLPHSGSFMPSSVADVYDSTRKAPYSSVQGVRMFPNSNQHEETNAVSMSMPGFQSHHYAPGGRSFMNNNNNSQPLVGVPIMAPPISILPPPGSIVGTTDIRSSSKPIGSPAQLTIFYAGSVCVYDDISPEKAKAIMLLAGNGSSMPQVFSPPQTHQQVVHHTRASVDSSAMPPSFMPTISYLSPEAGSSTNGLGATKATRGLTSTYHNNQANGSNINCPVPVSCSTNVMAPTVALPLARKASLARFLEKRKERVTSVSPYCLDKKSSTDCRRSMSECISSSLSSAT
At1g48500	AtJAZ4	MERDFLGLGSKLSPITVKEETNEDSAPSRGMMDWSFSSKVGSGPQFLSFGTSQQETRVNTVNDHLLSSAAMDQNQRTYFSSLQEDRVFPGSSQQDQTTITVSMSEPNYINSFINHQHLGGSPIMAPPVSVFPAPTTIRSSSKPLPPQLTIFYAGSVLVYQDIAPEKAQAIMLLAGNGPHAKPVSQPKPQKLVHHSLPTTDPPTMPPSFLPSISYIVSETRSSGSNGVTGLGPTKTKASLASTRNNQTAAFSMAPTVGLPQTRKASLARFLEKRKERVINVSPYYVDNKSSIDCRTLMSECVSCPPAHHLH
At1g17380	AtJAZ5	MSSSNENAKAQAPEKSDFTRRCSLLSRYLKEKGSFGNIDLGLYRKPDSSLALPGKFDPPGKQNAMHKAGHSKGEPSTSSGGKVKDVADLSESQPGSSQLTIFFGGKVLVYNEFPVDKAKEIMEVAKQAKPVTEINIQTPINDENNNNKSSMVLPDLNEPTDNNHLTKEQQQQQEQNQIVERIARRASLHRFFAKRKDRAVARAPYQVNQNAGHHRYPPKPEIVTGQPLEAGQSSQRPPDNAIGQTMAHIKSDGDKDDIMKIEEGQSSKDLDLRL
At1g72450	AtJAZ6	MSTGQAPEKSNFSQRCSLLSRYLKEKGSFGNINMGLARKSDLELAGKFDLKGQQNVIKKVETSETRPFKLIQKFSIGEASTSTEDKAIYIDLSEPAKVAPESGNSQLTIFFGGKVMVFNEFPEDKAKEIMEVAKEANHVAVDSKNSQSHMNLDKSNVVIPDLNEPTSSGNNEDQETGQQHQVVERIARRASLHRFFAKRKDRAVARAPYQVNQHGSHLPPKPEMVAPSIKSGQSSQHIATPPKPKAHNHMPMEVDKKEGQSSKNLELKL
At2g34600	AtJAZ7	MIIIIKNCDKPLLNFKEMEMQTKCDLELRLLTSSYDSDFHSSLDESSSSEISQPKQESQILTIFYNGHMCVSSDLTHLEANAILSLASRDVEEKSLSLRSSDGSDPPTIPNNSTRFHYQKASMKRSLHSFLQKRSLRIQATSPYHRYR
At1g30135	AtJAZ8	MKLQQNCDLELRLFPTSYDSDSSDTTSVVESTSSGNPQPNEESQRITIFYNGKMCFSSDVTHLQARSIISIASREMKTKSSSNGSDPPNKSTSFHHNQLPNPKASMKKSLQSFLQKRKIRIQATSPYHSRR
At1g70700	AtJAZ9	MERDFLGLSDKQYLSNNVKHEVNDDAVEERGLSTKAAREWGKSKVFATSSFMPSSDFQEAKAFPGAYQWGSVSAANVFRRCQFGGAFQNATPLLLGGSVPLPTHPSLVPRVASSGSSPQLTIFYGGTISVFNDISPDKAQAIMLCAGNGLKGETGDSKPVREAERMYGKQIHNTAATSSSSATHTDNFSRCRDTPVAATNAMSMIESFNAAPRNMIPSVPQARKASLARFLEKRKERLMSAMPYKKMLLDLSTGESSGMNYSSTSPT
At5g13220	AtJAZ10	MSKATIELDFLGLEKKQTNNAPKPKFQKFLDRRRSFRDIQGAISKIDPEIIKSLLASTGNNSDSSAKSRSVPSTPREDQPQIPISPVHASLARSSTELVSGTVPMTIFYNGSVSVFQVSRNKAGEIMKVANEAASKKDESSMETDLSVILPTTLRPKLFGQNLEGDLPIARRKSLQRFLEKRKERLVSTSPYYPTSA
At3g43440	AtJAZ11	MAEVNGDFPVPSFADGTGSVSAGLDLLVERSIHEARSTEPDASTQLTIIFGGSCRVFNGVPAQKVQEIIRIAFAGKQTKNVTGINPALNRALSFSTVADLPIARRRSLQRFLEKRRDRSTKPDGSMILPSQLTIIFGGSFSVFDGIPAEKVQEILHIAAAAKATETINLTSINPALKRAISFSNASTVACVSTADVPIARRRSLQRFFEKRRHRFVHTKPYSATTSEADKNETSPIVT
At5g20900	AtJAZ12	MTKVKDEPRASVEGGCGVADGDGGAAEIGGTGSVEKSINEVRSTEIQTAEPTVPPNQLTIFFGGSVTVFDGLPSEKVQEILRIAAKAMETKNSTSISPVSSPALNRAPSFSSTSNVASPAAQPFPIQPISFCRSTADLPIARRHSLQRFLEKRRDRLVNKNPYPTSDFKKTDVPTGNVSIKEEFPTA
