# Supplementary material for: Genome-wide analysis of the JAZ subfamily of transcription factors and functional verification of BnC08.JAZ1-1 in Brassica napus
Source: Biotechnol Biofuels Bioprod. 2022 Sep 12;15:93. doi: 10.1186/s13068-022-02192-0 (PMC9469596; doi:10.1186/s13068-022-02192-0)
Supplement: Supplementary file 2 — Additional file 2: Table S2. A: Annotation of cis-elements in the promoter regions of BnJAZs. B: Summary statistics of cis-elements in the promoter regions of BnJAZs. [file 13068_2022_2192_MOESM2_ESM.xlsx]

## Sheet: A
Table S2A: Annotation of cis-elements in the promoter regions of BnJAZs
Gene name	Gene ID	cis element	sequence	position	length	strand	plant source	cis element name
BnJAZ1	BnaA01G0203400ZS	TATA-box	TATACA	86	6	-	Helianthus annuus	core promoter element around -30 of transcription start
BnJAZ1	BnaA01G0203400ZS	TATA-box	TATA	88	4	+	Arabidopsis thaliana	core promoter element around -30 of transcription start
BnJAZ1	BnaA01G0203400ZS	TATA-box	TATAA	521	5	-	Arabidopsis thaliana	core promoter element around -30 of transcription start
BnJAZ1	BnaA01G0203400ZS	TATA-box	TATA	522	4	+	Arabidopsis thaliana	core promoter element around -30 of transcription start
BnJAZ1	BnaA01G0203400ZS	TATA-box	ATATAT	1231	6	-	Brassica napus	core promoter element around -30 of transcription start
BnJAZ1	BnaA01G0203400ZS	TATA-box	TATA	1232	4	-	Arabidopsis thaliana	core promoter element around -30 of transcription start
BnJAZ1	BnaA01G0203400ZS	TATA-box	TATA	1269	4	-	Arabidopsis thaliana	core promoter element around -30 of transcription start
BnJAZ1	BnaA01G0203400ZS	TATA-box	TATTTAAA	1397	8	+	Arabidopsis thaliana	core promoter element around -30 of transcription start
BnJAZ1	BnaA01G0203400ZS	TATA-box	TATTTAAA	1502	8	-	Arabidopsis thaliana	core promoter element around -30 of transcription start
BnJAZ1	BnaA01G0203400ZS	TATA-box	ccTATAAAaa	1535	9	-	Arabidopsis thaliana	core promoter element around -30 of transcription start
BnJAZ1	BnaA01G0203400ZS	TATA-box	TATAAAA	1536	7	-	Pisum sativum	core promoter element around -30 of transcription start
BnJAZ1	BnaA01G0203400ZS	TATA-box	TATAAA	1537	6	-	Helianthus annuus	core promoter element around -30 of transcription start
BnJAZ1	BnaA01G0203400ZS	TATA-box	TATAA	1538	5	-	Arabidopsis thaliana	core promoter element around -30 of transcription start
BnJAZ1	BnaA01G0203400ZS	TATA-box	TATA	1539	4	-	Arabidopsis thaliana	core promoter element around -30 of transcription start
BnJAZ1	BnaA01G0203400ZS	TATA-box	TATA	1640	4	-	Arabidopsis thaliana	core promoter element around -30 of transcription start
BnJAZ1	BnaA01G0203400ZS	TATA-box	ATTATA	1739	6	+	Brassica napus	core promoter element around -30 of transcription start
BnJAZ1	BnaA01G0203400ZS	TATA-box	TATAA	1740	5	-	Arabidopsis thaliana	core promoter element around -30 of transcription start
BnJAZ1	BnaA01G0203400ZS	TATA-box	TATA	1741	4	-	Arabidopsis thaliana	core promoter element around -30 of transcription start
BnJAZ1	BnaA01G0203400ZS	TATA-box	TATAA	1780	5	-	Arabidopsis thaliana	core promoter element around -30 of transcription start
BnJAZ1	BnaA01G0203400ZS	TATA-box	TATA	1781	4	-	Arabidopsis thaliana	core promoter element around -30 of transcription start
BnJAZ1	BnaA01G0203400ZS	TATA-box	TATAAATA	1936	8	-	Daucus carota	core promoter element around -30 of transcription start
BnJAZ1	BnaA01G0203400ZS	TATA-box	TATAAAT	1937	7	-	Brassica juncea	core promoter element around -30 of transcription start
BnJAZ1	BnaA01G0203400ZS	TATA-box	TATAAA	1938	6	-	Helianthus annuus	core promoter element around -30 of transcription start
BnJAZ1	BnaA01G0203400ZS	TATA-box	TATAA	1939	5	-	Arabidopsis thaliana	core promoter element around -30 of transcription start
BnJAZ1	BnaA01G0203400ZS	TATA-box	TATA	1940	4	-	Arabidopsis thaliana	core promoter element around -30 of transcription start
BnJAZ1	BnaA01G0203400ZS	G-box	CACGTC	338	6	+	Zea mays	Light responsive element
BnJAZ1	BnaA01G0203400ZS	G-box	CAGACGTGGCA	1809	10	+	Nicotiana plumbaginifolia	Light responsive element
BnJAZ1	BnaA01G0203400ZS	G-box	CACGTC	1811	6	-	Zea mays	Light responsive element
BnJAZ1	BnaA01G0203400ZS	I-box	AAGATAAGGCT	639	10	+	Gossypium hirsutum	Light responsive element
BnJAZ1	BnaA01G0203400ZS	I-box	AGATAAGG	640	8	+	Triticum aestivum	Light responsive element
BnJAZ1	BnaA01G0203400ZS	I-box	gGATAAGGTG	866	9	+	Zea mays	Light responsive element
BnJAZ1	BnaA01G0203400ZS	I-box	TGATAATGT	1238	9	+	Solanum tuberosum	Light responsive element
BnJAZ1	BnaA01G0203400ZS	GATA-motif	GATAGGA	781	7	+	Arabidopsis thaliana	Light responsive element
BnJAZ1	BnaA01G0203400ZS	GT1-motif	GGTTAA	898	6	+	Arabidopsis thaliana	light responsive element
BnJAZ1	BnaA01G0203400ZS	G-Box	CACGTT	1251	6	-	Pisum sativum	Light responsive element
BnJAZ1	BnaA01G0203400ZS	MRE	AACCTAA	1775	7	-	Petroselinum crispum	Light responsive element
BnJAZ1	BnaA01G0203400ZS	CAAT-box	CAAAT	274	5	+	Pisum sativum	common cis-acting element in promoter and enhancer regions
BnJAZ1	BnaA01G0203400ZS	CAAT-box	CAAAT	464	5	-	Pisum sativum	common cis-acting element in promoter and enhancer regions
BnJAZ1	BnaA01G0203400ZS	CAAT-box	CAAAT	481	5	-	Pisum sativum	common cis-acting element in promoter and enhancer regions
BnJAZ1	BnaA01G0203400ZS	CAAT-box	CCAAT	557	5	-	Arabidopsis thaliana	common cis-acting element in promoter and enhancer regions
BnJAZ1	BnaA01G0203400ZS	CAAT-box	CCAAT	628	5	+	Arabidopsis thaliana	common cis-acting element in promoter and enhancer regions
BnJAZ1	BnaA01G0203400ZS	CAAT-box	CAAAT	826	5	-	Pisum sativum	common cis-acting element in promoter and enhancer regions
BnJAZ1	BnaA01G0203400ZS	CAAT-box	CAAAT	1235	5	-	Pisum sativum	common cis-acting element in promoter and enhancer regions
BnJAZ1	BnaA01G0203400ZS	CAAT-box	CAAAT	1346	5	+	Pisum sativum	common cis-acting element in promoter and enhancer regions
BnJAZ1	BnaA01G0203400ZS	CAAT-box	CAAAT	1532	5	+	Pisum sativum	common cis-acting element in promoter and enhancer regions
BnJAZ1	BnaA01G0203400ZS	CAAT-box	CAAAT	1581	5	+	Pisum sativum	common cis-acting element in promoter and enhancer regions
BnJAZ1	BnaA01G0203400ZS	CAAT-box	CAAAT	1625	5	+	Pisum sativum	common cis-acting element in promoter and enhancer regions
BnJAZ1	BnaA01G0203400ZS	CAAT-box	CCAAT	1733	5	-	Arabidopsis thaliana	common cis-acting element in promoter and enhancer regions
BnJAZ1	BnaA01G0203400ZS	CAAT-box	CAAAT	1804	5	+	Pisum sativum	common cis-acting element in promoter and enhancer regions
BnJAZ1	BnaA01G0203400ZS		motif_sequence	108	4	+	organism	short_function
BnJAZ1	BnaA01G0203400ZS		motif_sequence	128	4	-	organism	short_function
BnJAZ1	BnaA01G0203400ZS		motif_sequence	142	4	+	organism	short_function
BnJAZ1	BnaA01G0203400ZS		motif_sequence	256	4	-	organism	short_function
BnJAZ1	BnaA01G0203400ZS		motif_sequence	300	4	+	organism	short_function
BnJAZ1	BnaA01G0203400ZS		motif_sequence	354	4	+	organism	short_function
BnJAZ1	BnaA01G0203400ZS		motif_sequence	503	4	+	organism	short_function
BnJAZ1	BnaA01G0203400ZS		motif_sequence	512	4	+	organism	short_function
BnJAZ1	BnaA01G0203400ZS		motif_sequence	607	4	+	organism	short_function
BnJAZ1	BnaA01G0203400ZS		motif_sequence	677	4	-	organism	short_function
BnJAZ1	BnaA01G0203400ZS		motif_sequence	697	4	-	organism	short_function
BnJAZ1	BnaA01G0203400ZS		motif_sequence	727	4	+	organism	short_function
BnJAZ1	BnaA01G0203400ZS		motif_sequence	768	4	-	organism	short_function
BnJAZ1	BnaA01G0203400ZS		motif_sequence	794	4	-	organism	short_function
BnJAZ1	BnaA01G0203400ZS		motif_sequence	822	4	-	organism	short_function
BnJAZ1	BnaA01G0203400ZS		motif_sequence	908	4	-	organism	short_function
BnJAZ1	BnaA01G0203400ZS		motif_sequence	998	4	+	organism	short_function
BnJAZ1	BnaA01G0203400ZS		motif_sequence	1045	4	+	organism	short_function
BnJAZ1	BnaA01G0203400ZS		motif_sequence	1149	4	-	organism	short_function
BnJAZ1	BnaA01G0203400ZS		motif_sequence	1175	4	+	organism	short_function
BnJAZ1	BnaA01G0203400ZS		motif_sequence	1907	4	+	organism	short_function
BnJAZ1	BnaA01G0203400ZS		motif_sequence	1963	4	+	organism	short_function
BnJAZ1	BnaA01G0203400ZS	ABRE	ACGTG	338	5	-	Arabidopsis thaliana	abscisic acid responsiveness
BnJAZ1	BnaA01G0203400ZS	ABRE	ACGTG	1252	5	+	Arabidopsis thaliana	abscisic acid responsiveness
BnJAZ1	BnaA01G0203400ZS	ABRE	ACGTG	1812	5	+	Arabidopsis thaliana	abscisic acid responsiveness
BnJAZ1	BnaA01G0203400ZS	CGTCA-motif	CGTCA	409	5	-	Hordeum vulgare	MeJA responsive element
BnJAZ1	BnaA01G0203400ZS	CGTCA-motif	CGTCA	613	5	+	Hordeum vulgare	MeJA responsive element
BnJAZ1	BnaA01G0203400ZS	CGTCA-motif	CGTCA	941	5	+	Hordeum vulgare	MeJA responsive element
BnJAZ1	BnaA01G0203400ZS	CGTCA-motif	CGTCA	1126	5	-	Hordeum vulgare	MeJA responsive element
BnJAZ1	BnaA01G0203400ZS	TGACG-motif	TGACG	409	5	+	Hordeum vulgare	MeJA responsive element
BnJAZ1	BnaA01G0203400ZS	TGACG-motif	TGACG	613	5	-	Hordeum vulgare	MeJA responsive element
BnJAZ1	BnaA01G0203400ZS	TGACG-motif	TGACG	941	5	-	Hordeum vulgare	MeJA responsive element
BnJAZ1	BnaA01G0203400ZS	TGACG-motif	TGACG	1126	5	+	Hordeum vulgare	MeJA responsive element
BnJAZ1	BnaA01G0203400ZS	ARE	AAACCA	567	6	+	Zea mays	the anaerobic induction
BnJAZ1	BnaA01G0203400ZS	ARE	AAACCA	709	6	-	Zea mays	the anaerobic induction
BnJAZ1	BnaA01G0203400ZS	ARE	AAACCA	1718	6	+	Zea mays	the anaerobic induction
BnJAZ1	BnaA01G0203400ZS	ARE	AAACCA	1982	6	-	Zea mays	the anaerobic induction
BnJAZ1	BnaA01G0203400ZS	TGA-element	AACGAC	948	6	+	Brassica oleracea	auxin-responsive element
BnJAZ1	BnaA01G0203400ZS	TC-rich repeats	ATTCTCTAAC	1584	9	+	Nicotiana tabacum	defense and stress responsiveness
BnJAZ1	BnaA01G0203400ZS	CCAAT-box	CAACGG	789	6	-	Hordeum vulgare	MYBHv1 binding site
BnJAZ1	BnaA01G0203400ZS	O2-site	GATGATGTGG	72	9	+	Zea mays	zein metabolism regulation
BnJAZ1	BnaA01G0203400ZS	CAT-box	GCCACT	1952	6	+	Arabidopsis thaliana	meristem expression
BnJAZ1	BnaA01G0203400ZS	TCA-element	TCAGAAGAGG	890	9	+	Brassica oleracea	salicylic acid responsiveness
BnJAZ1	BnaA01G0203400ZS	AT-rich sequence	TAAAATACT	1434	9	+	Pisum sativum	element for maximal elicitor-mediated activation (2copies)
BnJAZ1	BnaA01G0203400ZS	MYC	CATGTG	451	6	+	Arabidopsis thaliana
BnJAZ1	BnaA01G0203400ZS	MYC	CATTTG	463	6	+	Arabidopsis thaliana
BnJAZ1	BnaA01G0203400ZS	MYC	CAATTG	629	6	+	Arabidopsis thaliana
BnJAZ1	BnaA01G0203400ZS	MYC	CATTTG	825	6	+	Arabidopsis thaliana
BnJAZ1	BnaA01G0203400ZS	MYC	CATGTG	1003	6	+	Arabidopsis thaliana
BnJAZ1	BnaA01G0203400ZS	MYB-like sequence	TAACCA	1836	6	+	Arabidopsis thaliana
BnJAZ1	BnaA01G0203400ZS	CAAT-box	CAAT	586	4	-	Nicotiana glutinosa
BnJAZ1	BnaA01G0203400ZS	CAAT-box	CAAT	629	4	+	Nicotiana glutinosa
BnJAZ1	BnaA01G0203400ZS	CAAT-box	CAAT	631	4	-	Nicotiana glutinosa
BnJAZ1	BnaA01G0203400ZS	CAAT-box	CAAT	717	4	+	Nicotiana glutinosa
BnJAZ1	BnaA01G0203400ZS	CAAT-box	CAAT	855	4	-	Nicotiana glutinosa
BnJAZ1	BnaA01G0203400ZS	CAAT-box	CAAT	912	4	-	Nicotiana glutinosa
BnJAZ1	BnaA01G0203400ZS	CAAT-box	CAAT	979	4	+	Nicotiana glutinosa
BnJAZ1	BnaA01G0203400ZS	CAAT-box	CAAT	1103	4	-	Nicotiana glutinosa
BnJAZ1	BnaA01G0203400ZS	CAAT-box	CAAT	1117	4	-	Nicotiana glutinosa
BnJAZ1	BnaA01G0203400ZS	CAAT-box	CAAT	1281	4	-	Nicotiana glutinosa
BnJAZ1	BnaA01G0203400ZS	CAAT-box	CAAT	1289	4	+	Nicotiana glutinosa
BnJAZ1	BnaA01G0203400ZS	CAAT-box	CAAT	1367	4	-	Nicotiana glutinosa
BnJAZ1	BnaA01G0203400ZS	CAAT-box	CAAT	1409	4	-	Nicotiana glutinosa
BnJAZ1	BnaA01G0203400ZS	CAAT-box	CAAT	1725	4	+	Nicotiana glutinosa
BnJAZ1	BnaA01G0203400ZS	CAAT-box	CAAT	1932	4	+	Nicotiana glutinosa
BnJAZ1	BnaA01G0203400ZS	TATA	TATAAAAT	1535	8	-	Arabidopsis thaliana
BnJAZ1	BnaA01G0203400ZS	Myc	TCTCTTA	960	7	-	Arabidopsis thaliana
BnJAZ1	BnaA01G0203400ZS	Myc	TCTCTTA	1093	7	-	Arabidopsis thaliana
BnJAZ1	BnaA01G0203400ZS	WRE3	CCACCT	1979	6	-	Pisum sativum
BnJAZ1	BnaA01G0203400ZS	as-1	TGACG	409	5	+	Arabidopsis thaliana
BnJAZ1	BnaA01G0203400ZS	as-1	TGACG	613	5	-	Arabidopsis thaliana
BnJAZ1	BnaA01G0203400ZS	as-1	TGACG	941	5	-	Arabidopsis thaliana
BnJAZ1	BnaA01G0203400ZS	as-1	TGACG	1126	5	+	Arabidopsis thaliana
BnJAZ1	BnaA01G0203400ZS	MYB	CAACCA	526	6	+	Arabidopsis thaliana
BnJAZ1	BnaA01G0203400ZS	MYB	TAACCA	1836	6	+	Arabidopsis thaliana
BnJAZ1	BnaA01G0203400ZS	Unnamed__2	CCCCGG	1967	6	+	Zea mays
BnJAZ1	BnaA01G0203400ZS	ERE	ATTTTAAA	1399	8	-	Nicotiana glutinos
BnJAZ1	BnaA01G0203400ZS	ERE	ATTTCATA	1428	8	+	Nicotiana glutinos
BnJAZ1	BnaA01G0203400ZS	ERE	ATTTTAAA	1555	8	+	Nicotiana glutinos
BnJAZ1	BnaA01G0203400ZS	Unnamed__1	CGTGG	197	5	-	Zea mays
BnJAZ1	BnaA01G0203400ZS	Unnamed__1	CGTGG	1813	5	+	Zea mays
BnJAZ1	BnaA01G0203400ZS	dOCT	CTCGGATC	204	8	+	Zea mays
BnJAZ1	BnaA01G0203400ZS	MYB recognition site	CCGTTG	789	6	+	Arabidopsis thaliana
BnJAZ1	BnaA01G0203400ZS	box S	AGCCACC	282	7	-	Arabidopsis thaliana
BnJAZ1	BnaA01G0203400ZS	Myb	TAACTG	344	6	+	Arabidopsis thaliana
BnJAZ1	BnaA01G0203400ZS	WUN-motif	AAATTACT	1626	8	+	Nicotiana glutinosa
BnJAZ1	BnaA01G0203400ZS	Unnamed__4	CTCC	60	4	-	Petroselinum hortense
BnJAZ1	BnaA01G0203400ZS	Unnamed__4	CTCC	110	4	+	Petroselinum hortense
BnJAZ1	BnaA01G0203400ZS	Unnamed__4	CTCC	236	4	+	Petroselinum hortense
BnJAZ1	BnaA01G0203400ZS	Unnamed__4	CTCC	314	4	-	Petroselinum hortense
BnJAZ1	BnaA01G0203400ZS	Unnamed__4	CTCC	356	4	+	Petroselinum hortense
BnJAZ1	BnaA01G0203400ZS	Unnamed__4	CTCC	575	4	+	Petroselinum hortense
BnJAZ1	BnaA01G0203400ZS	Unnamed__4	CTCC	752	4	-	Petroselinum hortense
BnJAZ1	BnaA01G0203400ZS	Unnamed__4	CTCC	846	4	-	Petroselinum hortense
BnJAZ1	BnaA01G0203400ZS	Unnamed__4	CTCC	866	4	-	Petroselinum hortense
BnJAZ1	BnaA01G0203400ZS	Unnamed__4	CTCC	1000	4	+	Petroselinum hortense
BnJAZ1	BnaA01G0203400ZS	Unnamed__4	CTCC	1066	4	+	Petroselinum hortense
BnJAZ1	BnaA01G0203400ZS	Unnamed__4	CTCC	1826	4	-	Petroselinum hortense
BnJAZ1	BnaA01G0203400ZS	Unnamed__4	CTCC	1965	4	+	Petroselinum hortense
BnJAZ1	BnaA01G0203400ZS	Unnamed__4	CTCC	1997	4	-	Petroselinum hortense
BnJAZ1	BnaA01G0203400ZS	TCA	TCATCTTCAT	1023	9	-	Pisum sativum
BnJAZ1	BnaA01G0203400ZS	TCA	TCATCTTCAT	1147	9	-	Pisum sativum
BnJAZ2	BnaA01G0308500ZS	TATA-box	ATTATA	85	6	+	Brassica napus	core promoter element around -30 of transcription start
BnJAZ2	BnaA01G0308500ZS	TATA-box	TATATAA	86	7	-	Arabidopsis thaliana	core promoter element around -30 of transcription start
BnJAZ2	BnaA01G0308500ZS	TATA-box	TATATA	87	6	+	Arabidopsis thaliana	core promoter element around -30 of transcription start
BnJAZ2	BnaA01G0308500ZS	TATA-box	ATATAT	88	6	+	Brassica napus	core promoter element around -30 of transcription start
BnJAZ2	BnaA01G0308500ZS	TATA-box	TATATA	89	6	+	Arabidopsis thaliana	core promoter element around -30 of transcription start
BnJAZ2	BnaA01G0308500ZS	TATA-box	ATATAT	90	6	+	Brassica napus	core promoter element around -30 of transcription start
BnJAZ2	BnaA01G0308500ZS	TATA-box	TATA	91	4	+	Arabidopsis thaliana	core promoter element around -30 of transcription start
BnJAZ2	BnaA01G0308500ZS	TATA-box	TACAAAA	133	7	-	Oryza sativa	core promoter element around -30 of transcription start
BnJAZ2	BnaA01G0308500ZS	TATA-box	TATACA	136	6	-	Helianthus annuus	core promoter element around -30 of transcription start
BnJAZ2	BnaA01G0308500ZS	TATA-box	TATA	138	4	+	Arabidopsis thaliana	core promoter element around -30 of transcription start
BnJAZ2	BnaA01G0308500ZS	TATA-box	TATTTAAA	174	8	-	Arabidopsis thaliana	core promoter element around -30 of transcription start
BnJAZ2	BnaA01G0308500ZS	TATA-box	TACAAAA	198	7	-	Oryza sativa	core promoter element around -30 of transcription start
BnJAZ2	BnaA01G0308500ZS	TATA-box	TATA	290	4	+	Arabidopsis thaliana	core promoter element around -30 of transcription start
BnJAZ2	BnaA01G0308500ZS	TATA-box	ATATAA	378	6	+	Brassica oleracea	core promoter element around -30 of transcription start
BnJAZ2	BnaA01G0308500ZS	TATA-box	TATA	379	4	+	Arabidopsis thaliana	core promoter element around -30 of transcription start
BnJAZ2	BnaA01G0308500ZS	TATA-box	ATATAA	427	6	+	Brassica oleracea	core promoter element around -30 of transcription start
BnJAZ2	BnaA01G0308500ZS	TATA-box	TATA	428	4	+	Arabidopsis thaliana	core promoter element around -30 of transcription start
BnJAZ2	BnaA01G0308500ZS	TATA-box	TATATA	453	6	+	Arabidopsis thaliana	core promoter element around -30 of transcription start
BnJAZ2	BnaA01G0308500ZS	TATA-box	ATATAT	454	6	+	Brassica napus	core promoter element around -30 of transcription start
BnJAZ2	BnaA01G0308500ZS	TATA-box	TATATA	455	6	+	Arabidopsis thaliana	core promoter element around -30 of transcription start
BnJAZ2	BnaA01G0308500ZS	TATA-box	ATATAT	456	6	+	Brassica napus	core promoter element around -30 of transcription start
BnJAZ2	BnaA01G0308500ZS	TATA-box	TATA	457	4	+	Arabidopsis thaliana	core promoter element around -30 of transcription start
BnJAZ2	BnaA01G0308500ZS	TATA-box	ATTATA	508	6	+	Brassica napus	core promoter element around -30 of transcription start
BnJAZ2	BnaA01G0308500ZS	TATA-box	TATATAA	509	7	-	Arabidopsis thaliana	core promoter element around -30 of transcription start
BnJAZ2	BnaA01G0308500ZS	TATA-box	TATATA	510	6	+	Arabidopsis thaliana	core promoter element around -30 of transcription start
BnJAZ2	BnaA01G0308500ZS	TATA-box	ATATAA	511	6	+	Brassica oleracea	core promoter element around -30 of transcription start
BnJAZ2	BnaA01G0308500ZS	TATA-box	TATA	512	4	+	Arabidopsis thaliana	core promoter element around -30 of transcription start
BnJAZ2	BnaA01G0308500ZS	TATA-box	TATAAA	574	6	-	Helianthus annuus	core promoter element around -30 of transcription start
BnJAZ2	BnaA01G0308500ZS	TATA-box	TATAA	575	5	-	Arabidopsis thaliana	core promoter element around -30 of transcription start
BnJAZ2	BnaA01G0308500ZS	TATA-box	TATA	576	4	+	Arabidopsis thaliana	core promoter element around -30 of transcription start
BnJAZ2	BnaA01G0308500ZS	TATA-box	TATACA	596	6	-	Helianthus annuus	core promoter element around -30 of transcription start
BnJAZ2	BnaA01G0308500ZS	TATA-box	TATA	598	4	+	Arabidopsis thaliana	core promoter element around -30 of transcription start
BnJAZ2	BnaA01G0308500ZS	TATA-box	ATATAA	692	6	+	Brassica oleracea	core promoter element around -30 of transcription start
BnJAZ2	BnaA01G0308500ZS	TATA-box	TATA	693	4	+	Arabidopsis thaliana	core promoter element around -30 of transcription start
BnJAZ2	BnaA01G0308500ZS	TATA-box	TATATA	719	6	+	Arabidopsis thaliana	core promoter element around -30 of transcription start
BnJAZ2	BnaA01G0308500ZS	TATA-box	ATATAT	720	6	+	Brassica napus	core promoter element around -30 of transcription start
BnJAZ2	BnaA01G0308500ZS	TATA-box	TATATA	721	6	+	Arabidopsis thaliana	core promoter element around -30 of transcription start
BnJAZ2	BnaA01G0308500ZS	TATA-box	ATATAT	722	6	+	Brassica napus	core promoter element around -30 of transcription start
BnJAZ2	BnaA01G0308500ZS	TATA-box	TATA	723	4	+	Arabidopsis thaliana	core promoter element around -30 of transcription start
BnJAZ2	BnaA01G0308500ZS	TATA-box	ATTATA	774	6	+	Brassica napus	core promoter element around -30 of transcription start
BnJAZ2	BnaA01G0308500ZS	TATA-box	TATATAA	775	7	-	Arabidopsis thaliana	core promoter element around -30 of transcription start
BnJAZ2	BnaA01G0308500ZS	TATA-box	TATATA	776	6	+	Arabidopsis thaliana	core promoter element around -30 of transcription start
BnJAZ2	BnaA01G0308500ZS	TATA-box	ATATAA	777	6	+	Brassica oleracea	core promoter element around -30 of transcription start
BnJAZ2	BnaA01G0308500ZS	TATA-box	TATA	778	4	+	Arabidopsis thaliana	core promoter element around -30 of transcription start
BnJAZ2	BnaA01G0308500ZS	TATA-box	ATTATA	809	6	+	Brassica napus	core promoter element around -30 of transcription start
BnJAZ2	BnaA01G0308500ZS	TATA-box	TATATAA	810	7	-	Arabidopsis thaliana	core promoter element around -30 of transcription start
BnJAZ2	BnaA01G0308500ZS	TATA-box	TATATA	811	6	+	Arabidopsis thaliana	core promoter element around -30 of transcription start
BnJAZ2	BnaA01G0308500ZS	TATA-box	TATA	813	4	+	Arabidopsis thaliana	core promoter element around -30 of transcription start
BnJAZ2	BnaA01G0308500ZS	TATA-box	ATATAA	854	6	+	Brassica oleracea	core promoter element around -30 of transcription start
BnJAZ2	BnaA01G0308500ZS	TATA-box	TATA	855	4	+	Arabidopsis thaliana	core promoter element around -30 of transcription start
BnJAZ2	BnaA01G0308500ZS	TATA-box	TATATA	875	6	+	Arabidopsis thaliana	core promoter element around -30 of transcription start
BnJAZ2	BnaA01G0308500ZS	TATA-box	ATATAT	876	6	+	Brassica napus	core promoter element around -30 of transcription start
BnJAZ2	BnaA01G0308500ZS	TATA-box	TATATA	877	6	+	Arabidopsis thaliana	core promoter element around -30 of transcription start
BnJAZ2	BnaA01G0308500ZS	TATA-box	ATATAT	878	6	+	Brassica napus	core promoter element around -30 of transcription start
BnJAZ2	BnaA01G0308500ZS	TATA-box	TATATA	879	6	+	Arabidopsis thaliana	core promoter element around -30 of transcription start
BnJAZ2	BnaA01G0308500ZS	TATA-box	ATATAT	880	6	+	Brassica napus	core promoter element around -30 of transcription start
BnJAZ2	BnaA01G0308500ZS	TATA-box	TATA	881	4	+	Arabidopsis thaliana	core promoter element around -30 of transcription start
BnJAZ2	BnaA01G0308500ZS	TATA-box	ATTATA	935	6	+	Brassica napus	core promoter element around -30 of transcription start
BnJAZ2	BnaA01G0308500ZS	TATA-box	TATATAA	936	7	-	Arabidopsis thaliana	core promoter element around -30 of transcription start
BnJAZ2	BnaA01G0308500ZS	TATA-box	TATATA	937	6	+	Arabidopsis thaliana	core promoter element around -30 of transcription start
BnJAZ2	BnaA01G0308500ZS	TATA-box	ATATAA	938	6	+	Brassica oleracea	core promoter element around -30 of transcription start
BnJAZ2	BnaA01G0308500ZS	TATA-box	TATA	939	4	+	Arabidopsis thaliana	core promoter element around -30 of transcription start
BnJAZ2	BnaA01G0308500ZS	TATA-box	TATA	993	4	+	Arabidopsis thaliana	core promoter element around -30 of transcription start
BnJAZ2	BnaA01G0308500ZS	TATA-box	ATTATA	1071	6	+	Brassica napus	core promoter element around -30 of transcription start
BnJAZ2	BnaA01G0308500ZS	TATA-box	TATAA	1072	5	-	Arabidopsis thaliana	core promoter element around -30 of transcription start
BnJAZ2	BnaA01G0308500ZS	TATA-box	TATA	1073	4	-	Arabidopsis thaliana	core promoter element around -30 of transcription start
BnJAZ2	BnaA01G0308500ZS	TATA-box	TATATAA	1148	7	-	Arabidopsis thaliana	core promoter element around -30 of transcription start
BnJAZ2	BnaA01G0308500ZS	TATA-box	TATATA	1149	6	-	Arabidopsis thaliana	core promoter element around -30 of transcription start
BnJAZ2	BnaA01G0308500ZS	TATA-box	ATATAA	1150	6	+	Brassica oleracea	core promoter element around -30 of transcription start
BnJAZ2	BnaA01G0308500ZS	TATA-box	TATA	1151	4	-	Arabidopsis thaliana	core promoter element around -30 of transcription start
BnJAZ2	BnaA01G0308500ZS	TATA-box	ATTATA	1177	6	+	Brassica napus	core promoter element around -30 of transcription start
BnJAZ2	BnaA01G0308500ZS	TATA-box	TATATAA	1178	7	-	Arabidopsis thaliana	core promoter element around -30 of transcription start
BnJAZ2	BnaA01G0308500ZS	TATA-box	TATATA	1179	6	-	Arabidopsis thaliana	core promoter element around -30 of transcription start
BnJAZ2	BnaA01G0308500ZS	TATA-box	ATATAT	1180	6	-	Brassica napus	core promoter element around -30 of transcription start
BnJAZ2	BnaA01G0308500ZS	TATA-box	TATA	1181	4	-	Arabidopsis thaliana	core promoter element around -30 of transcription start
BnJAZ2	BnaA01G0308500ZS	TATA-box	TATAAA	1278	6	-	Helianthus annuus	core promoter element around -30 of transcription start
BnJAZ2	BnaA01G0308500ZS	TATA-box	TATAA	1279	5	-	Arabidopsis thaliana	core promoter element around -30 of transcription start
BnJAZ2	BnaA01G0308500ZS	TATA-box	TATA	1280	4	-	Arabidopsis thaliana	core promoter element around -30 of transcription start
BnJAZ2	BnaA01G0308500ZS	TATA-box	ATTATA	1366	6	+	Brassica napus	core promoter element around -30 of transcription start
BnJAZ2	BnaA01G0308500ZS	TATA-box	TATAA	1367	5	-	Arabidopsis thaliana	core promoter element around -30 of transcription start
BnJAZ2	BnaA01G0308500ZS	TATA-box	TATA	1368	4	-	Arabidopsis thaliana	core promoter element around -30 of transcription start
BnJAZ2	BnaA01G0308500ZS	TATA-box	ATATAT	1534	6	-	Brassica napus	core promoter element around -30 of transcription start
BnJAZ2	BnaA01G0308500ZS	TATA-box	TATATA	1535	6	-	Arabidopsis thaliana	core promoter element around -30 of transcription start
BnJAZ2	BnaA01G0308500ZS	TATA-box	ATATAT	1536	6	-	Brassica napus	core promoter element around -30 of transcription start
BnJAZ2	BnaA01G0308500ZS	TATA-box	TATA	1537	4	-	Arabidopsis thaliana	core promoter element around -30 of transcription start
BnJAZ2	BnaA01G0308500ZS	TATA-box	TATAAA	1718	6	-	Helianthus annuus	core promoter element around -30 of transcription start
BnJAZ2	BnaA01G0308500ZS	TATA-box	TATAA	1719	5	-	Arabidopsis thaliana	core promoter element around -30 of transcription start
BnJAZ2	BnaA01G0308500ZS	TATA-box	TATA	1720	4	-	Arabidopsis thaliana	core promoter element around -30 of transcription start
BnJAZ2	BnaA01G0308500ZS	TATA-box	TACATAAA	1722	8	+	Oryza sativa	core promoter element around -30 of transcription start
BnJAZ2	BnaA01G0308500ZS	TATA-box	ATATAT	1773	6	-	Brassica napus	core promoter element around -30 of transcription start
BnJAZ2	BnaA01G0308500ZS	TATA-box	TATA	1774	4	-	Arabidopsis thaliana	core promoter element around -30 of transcription start
BnJAZ2	BnaA01G0308500ZS	TATA-box	TATACA	1810	6	-	Helianthus annuus	core promoter element around -30 of transcription start
BnJAZ2	BnaA01G0308500ZS	TATA-box	TATA	1812	4	-	Arabidopsis thaliana	core promoter element around -30 of transcription start
BnJAZ2	BnaA01G0308500ZS	Box 4	ATTAAT	344	6	+	Petroselinum crispum	Light responsive element
BnJAZ2	BnaA01G0308500ZS	Box 4	ATTAAT	393	6	+	Petroselinum crispum	Light responsive element
BnJAZ2	BnaA01G0308500ZS	Box 4	ATTAAT	658	6	+	Petroselinum crispum	Light responsive element
BnJAZ2	BnaA01G0308500ZS	Box 4	ATTAAT	789	6	+	Petroselinum crispum	Light responsive element
BnJAZ2	BnaA01G0308500ZS	G-box	GCCACGTGGA	1349	9	+	Arabidopsis thaliana	Light responsive element
BnJAZ2	BnaA01G0308500ZS	GATA-motif	GATAGGA	1226	7	+	Arabidopsis thaliana	Light responsive element
BnJAZ2	BnaA01G0308500ZS	AT1-motif	AATTATTTTTTATT	859	13	-	Solanum tuberosum	Light responsive element
BnJAZ2	BnaA01G0308500ZS	I-box	AAGATAAGGCT	141	10	+	Gossypium hirsutum	Light responsive element
BnJAZ2	BnaA01G0308500ZS	I-box	AGATAAGG	142	8	+	Triticum aestivum	Light responsive element
BnJAZ2	BnaA01G0308500ZS	GT1-motif	GGTTAAT	563	7	+	Avena sativa	light responsive element
BnJAZ2	BnaA01G0308500ZS	ATCT-motif	AATCTAATCC	155	9	-	Pisum sativum	Light responsive element
BnJAZ2	BnaA01G0308500ZS	ATCT-motif	AATCTAATCC	1364	9	-	Pisum sativum	Light responsive element
BnJAZ2	BnaA01G0308500ZS	G-Box	CACGTT	545	6	+	Pisum sativum	Light responsive element
BnJAZ2	BnaA01G0308500ZS	G-Box	CACGTT	1324	6	-	Pisum sativum	Light responsive element
BnJAZ2	BnaA01G0308500ZS	TCT-motif	TCTTAC	354	6	-	Arabidopsis thaliana	Light responsive element
BnJAZ2	BnaA01G0308500ZS	TCT-motif	TCTTAC	403	6	-	Arabidopsis thaliana	Light responsive element
BnJAZ2	BnaA01G0308500ZS	TCT-motif	TCTTAC	668	6	-	Arabidopsis thaliana	Light responsive element
BnJAZ2	BnaA01G0308500ZS	CAAT-box	CCAAT	40	5	-	Arabidopsis thaliana	common cis-acting element in promoter and enhancer regions
BnJAZ2	BnaA01G0308500ZS	CAAT-box	CAAAT	299	5	-	Pisum sativum	common cis-acting element in promoter and enhancer regions
BnJAZ2	BnaA01G0308500ZS	CAAT-box	CAAAT	321	5	-	Pisum sativum	common cis-acting element in promoter and enhancer regions
BnJAZ2	BnaA01G0308500ZS	CAAT-box	AGCTCAATTTCA	531	11	-	Daucus carota	common cis-acting element in promoter and enhancer regions
BnJAZ2	BnaA01G0308500ZS	CAAT-box	CAAAT	635	5	-	Pisum sativum	common cis-acting element in promoter and enhancer regions
BnJAZ2	BnaA01G0308500ZS	CAAT-box	CCAAT	726	5	-	Arabidopsis thaliana	common cis-acting element in promoter and enhancer regions
BnJAZ2	BnaA01G0308500ZS	CAAT-box	CAAAT	1100	5	+	Pisum sativum	common cis-acting element in promoter and enhancer regions
BnJAZ2	BnaA01G0308500ZS	CAAT-box	CCAAT	1343	5	+	Arabidopsis thaliana	common cis-acting element in promoter and enhancer regions
BnJAZ2	BnaA01G0308500ZS	CAAT-box	CAAAT	1518	5	-	Pisum sativum	common cis-acting element in promoter and enhancer regions
BnJAZ2	BnaA01G0308500ZS	CAAT-box	CCAAT	1622	5	-	Arabidopsis thaliana	common cis-acting element in promoter and enhancer regions
BnJAZ2	BnaA01G0308500ZS	CAAT-box	CCAAT	1692	5	+	Arabidopsis thaliana	common cis-acting element in promoter and enhancer regions
BnJAZ2	BnaA01G0308500ZS	CAAT-box	CAAAT	1735	5	+	Pisum sativum	common cis-acting element in promoter and enhancer regions
BnJAZ2	BnaA01G0308500ZS	CAAT-box	CAAAT	1753	5	+	Pisum sativum	common cis-acting element in promoter and enhancer regions
BnJAZ2	BnaA01G0308500ZS	CAAT-box	CCAAT	1832	5	-	Arabidopsis thaliana	common cis-acting element in promoter and enhancer regions
BnJAZ2	BnaA01G0308500ZS		motif_sequence	1223	4	-	organism	short_function
BnJAZ2	BnaA01G0308500ZS		motif_sequence	1801	4	+	organism	short_function
BnJAZ2	BnaA01G0308500ZS		motif_sequence	1889	4	+	organism	short_function
BnJAZ2	BnaA01G0308500ZS	ABRE	ACGTG	545	5	-	Arabidopsis thaliana	abscisic acid responsiveness
BnJAZ2	BnaA01G0308500ZS	ABRE	ACGTG	1325	5	+	Arabidopsis thaliana	abscisic acid responsiveness
BnJAZ2	BnaA01G0308500ZS	CGTCA-motif	CGTCA	1907	5	+	Hordeum vulgare	MeJA responsive element
BnJAZ2	BnaA01G0308500ZS	TGACG-motif	TGACG	1907	5	-	Hordeum vulgare	MeJA responsive element
BnJAZ2	BnaA01G0308500ZS	ARE	AAACCA	1319	6	+	Zea mays	the anaerobic induction
BnJAZ2	BnaA01G0308500ZS	ARE	AAACCA	1672	6	+	Zea mays	the anaerobic induction
BnJAZ2	BnaA01G0308500ZS	P-box	CCTTTTG	243	7	+	Oryza sativa	gibberellin-responsive element
BnJAZ2	BnaA01G0308500ZS	TGA-box	TGACGTAA	1904	8	-	Glycine max	auxin-responsive element
BnJAZ2	BnaA01G0308500ZS	TGA-element	AACGAC	1095	6	+	Brassica oleracea	auxin-responsive element
BnJAZ2	BnaA01G0308500ZS	MBSI	aaaAaaC(G/C)GTTA	121	11	-	Petunia hybrida	MYB binding site involved in flavonoid biosynthetic genes regulation
BnJAZ2	BnaA01G0308500ZS	AT-rich sequence	TAAAATACT	904	9	-	Pisum sativum	element for maximal elicitor-mediated activation (2copies)
BnJAZ2	BnaA01G0308500ZS	CAAT-box	CAAT	150	4	-	Nicotiana glutinosa
BnJAZ2	BnaA01G0308500ZS	CAAT-box	CAAT	194	4	+	Nicotiana glutinosa
BnJAZ2	BnaA01G0308500ZS	CAAT-box	CAAT	334	4	-	Nicotiana glutinosa
BnJAZ2	BnaA01G0308500ZS	CAAT-box	CAAT	383	4	-	Nicotiana glutinosa
BnJAZ2	BnaA01G0308500ZS	CAAT-box	CAAT	460	4	-	Nicotiana glutinosa
BnJAZ2	BnaA01G0308500ZS	CAAT-box	CAAT	465	4	-	Nicotiana glutinosa
BnJAZ2	BnaA01G0308500ZS	CAAT-box	CAAT	648	4	-	Nicotiana glutinosa
BnJAZ2	BnaA01G0308500ZS	CAAT-box	CAAT	731	4	-	Nicotiana glutinosa
BnJAZ2	BnaA01G0308500ZS	CAAT-box	CAAT	831	4	-	Nicotiana glutinosa
BnJAZ2	BnaA01G0308500ZS	CAAT-box	CAAT	884	4	-	Nicotiana glutinosa
BnJAZ2	BnaA01G0308500ZS	CAAT-box	CAAT	889	4	-	Nicotiana glutinosa
BnJAZ2	BnaA01G0308500ZS	CAAT-box	CAAT	957	4	-	Nicotiana glutinosa
BnJAZ2	BnaA01G0308500ZS	CAAT-box	CAAT	1144	4	-	Nicotiana glutinosa
BnJAZ2	BnaA01G0308500ZS	CAAT-box	CAAT	1339	4	-	Nicotiana glutinosa
BnJAZ2	BnaA01G0308500ZS	CAAT-box	CAAT	1344	4	+	Nicotiana glutinosa
BnJAZ2	BnaA01G0308500ZS	CAAT-box	CAAT	1346	4	-	Nicotiana glutinosa
BnJAZ2	BnaA01G0308500ZS	CAAT-box	CAAT	1404	4	-	Nicotiana glutinosa
BnJAZ2	BnaA01G0308500ZS	CAAT-box	CAAT	1430	4	+	Nicotiana glutinosa
BnJAZ2	BnaA01G0308500ZS	CAAT-box	CAAT	1693	4	+	Nicotiana glutinosa
BnJAZ2	BnaA01G0308500ZS	CAAT-box	CAAT	1820	4	-	Nicotiana glutinosa
BnJAZ2	BnaA01G0308500ZS	CAAT-box	CAAT	1899	4	-	Nicotiana glutinosa
BnJAZ2	BnaA01G0308500ZS	MYB-like sequence	TAACCA	562	6	-	Arabidopsis thaliana
BnJAZ2	BnaA01G0308500ZS	MYC	CAATTG	1344	6	-	Arabidopsis thaliana
BnJAZ2	BnaA01G0308500ZS	MYC	CATGTG	1351	6	-	Arabidopsis thaliana
BnJAZ2	BnaA01G0308500ZS	AAGAA-motif	GAAAGAA	9	7	-	Avena sativa
BnJAZ2	BnaA01G0308500ZS	Myb-binding site	CAACAG	1806	6	-	Nicotiana tabacum
BnJAZ2	BnaA01G0308500ZS	Myc	TCTCTTA	1393	7	-	Arabidopsis thaliana
BnJAZ2	BnaA01G0308500ZS	AT~TATA-box	TATATA	87	6	+	Arabidopsis thaliana
BnJAZ2	BnaA01G0308500ZS	AT~TATA-box	TATATA	89	6	+	Arabidopsis thaliana
BnJAZ2	BnaA01G0308500ZS	AT~TATA-box	TATATA	453	6	+	Arabidopsis thaliana
BnJAZ2	BnaA01G0308500ZS	AT~TATA-box	TATATA	455	6	+	Arabidopsis thaliana
BnJAZ2	BnaA01G0308500ZS	AT~TATA-box	TATATA	510	6	+	Arabidopsis thaliana
BnJAZ2	BnaA01G0308500ZS	AT~TATA-box	TATATA	719	6	+	Arabidopsis thaliana
BnJAZ2	BnaA01G0308500ZS	AT~TATA-box	TATATA	721	6	+	Arabidopsis thaliana
BnJAZ2	BnaA01G0308500ZS	AT~TATA-box	TATATA	776	6	+	Arabidopsis thaliana
BnJAZ2	BnaA01G0308500ZS	AT~TATA-box	TATATA	811	6	+	Arabidopsis thaliana
BnJAZ2	BnaA01G0308500ZS	AT~TATA-box	TATATA	875	6	+	Arabidopsis thaliana
BnJAZ2	BnaA01G0308500ZS	AT~TATA-box	TATATA	877	6	+	Arabidopsis thaliana
BnJAZ2	BnaA01G0308500ZS	AT~TATA-box	TATATA	879	6	+	Arabidopsis thaliana
BnJAZ2	BnaA01G0308500ZS	AT~TATA-box	TATATA	937	6	+	Arabidopsis thaliana
BnJAZ2	BnaA01G0308500ZS	AT~TATA-box	TATATA	1149	6	-	Arabidopsis thaliana
BnJAZ2	BnaA01G0308500ZS	AT~TATA-box	TATATA	1179	6	-	Arabidopsis thaliana
BnJAZ2	BnaA01G0308500ZS	AT~TATA-box	TATATA	1535	6	-	Arabidopsis thaliana
BnJAZ2	BnaA01G0308500ZS	ERE	ATTTTAAA	432	8	+	Nicotiana glutinos
BnJAZ2	BnaA01G0308500ZS	ERE	ATTTTAAA	684	8	+	Nicotiana glutinos
BnJAZ2	BnaA01G0308500ZS	ERE	ATTTTAAA	686	8	-	Nicotiana glutinos
BnJAZ2	BnaA01G0308500ZS	ERE	ATTTTAAA	965	8	+	Nicotiana glutinos
BnJAZ2	BnaA01G0308500ZS	ERE	ATTTTAAA	967	8	-	Nicotiana glutinos
BnJAZ2	BnaA01G0308500ZS	Unnamed__1	CGTGG	1847	5	-	Zea mays
BnJAZ2	BnaA01G0308500ZS	as-1	TGACG	1907	5	-	Arabidopsis thaliana
BnJAZ2	BnaA01G0308500ZS	MYB	TAACCA	562	6	-	Arabidopsis thaliana
BnJAZ2	BnaA01G0308500ZS	MYB	CAACCA	1255	6	-	Arabidopsis thaliana
BnJAZ2	BnaA01G0308500ZS	MYB	CAACAG	1806	6	-	Arabidopsis thaliana
BnJAZ2	BnaA01G0308500ZS	WUN-motif	AAATTACT	307	8	-	Nicotiana glutinosa
BnJAZ2	BnaA01G0308500ZS	Myb	TAACTG	121	6	+	Arabidopsis thaliana
BnJAZ2	BnaA01G0308500ZS	Myb	TAACTG	1241	6	-	Arabidopsis thaliana
BnJAZ2	BnaA01G0308500ZS	Unnamed__4	CTCC	1356	4	-	Petroselinum hortense
BnJAZ2	BnaA01G0308500ZS	Unnamed__4	CTCC	1854	4	+	Petroselinum hortense
BnJAZ2	BnaA01G0308500ZS	Unnamed__4	CTCC	1894	4	+	Petroselinum hortense
BnJAZ2	BnaA01G0308500ZS	Unnamed__4	CTCC	1947	4	+	Petroselinum hortense
BnJAZ2	BnaA01G0308500ZS	Unnamed__4	CTCC	1955	4	+	Petroselinum hortense
BnJAZ2	BnaA01G0308500ZS	Unnamed__4	CTCC	1975	4	+	Petroselinum hortense
BnJAZ2	BnaA01G0308500ZS	W box	TTGACC	191	6	-	Arabidopsis thaliana
BnJAZ3	BnaA01G0331000ZS	TATA-box	TACAAAA	35	7	+	Oryza sativa	core promoter element around -30 of transcription start
BnJAZ3	BnaA01G0331000ZS	TATA-box	ATTATA	57	6	+	Brassica napus	core promoter element around -30 of transcription start
BnJAZ3	BnaA01G0331000ZS	TATA-box	TATAA	58	5	-	Arabidopsis thaliana	core promoter element around -30 of transcription start
BnJAZ3	BnaA01G0331000ZS	TATA-box	TATA	59	4	+	Arabidopsis thaliana	core promoter element around -30 of transcription start
BnJAZ3	BnaA01G0331000ZS	TATA-box	TATA	75	4	+	Arabidopsis thaliana	core promoter element around -30 of transcription start
BnJAZ3	BnaA01G0331000ZS	TATA-box	TATA	103	4	+	Arabidopsis thaliana	core promoter element around -30 of transcription start
BnJAZ3	BnaA01G0331000ZS	TATA-box	TATA	164	4	+	Arabidopsis thaliana	core promoter element around -30 of transcription start
BnJAZ3	BnaA01G0331000ZS	TATA-box	ATTATA	259	6	+	Brassica napus	core promoter element around -30 of transcription start
BnJAZ3	BnaA01G0331000ZS	TATA-box	TATAA	260	5	-	Arabidopsis thaliana	core promoter element around -30 of transcription start
BnJAZ3	BnaA01G0331000ZS	TATA-box	TATA	261	4	+	Arabidopsis thaliana	core promoter element around -30 of transcription start
BnJAZ3	BnaA01G0331000ZS	TATA-box	TATA	309	4	+	Arabidopsis thaliana	core promoter element around -30 of transcription start
BnJAZ3	BnaA01G0331000ZS	TATA-box	ATTATA	435	6	+	Brassica napus	core promoter element around -30 of transcription start
BnJAZ3	BnaA01G0331000ZS	TATA-box	TATATAA	436	7	-	Arabidopsis thaliana	core promoter element around -30 of transcription start
BnJAZ3	BnaA01G0331000ZS	TATA-box	TATATA	437	6	+	Arabidopsis thaliana	core promoter element around -30 of transcription start
BnJAZ3	BnaA01G0331000ZS	TATA-box	ATATAA	438	6	+	Brassica oleracea	core promoter element around -30 of transcription start
BnJAZ3	BnaA01G0331000ZS	TATA-box	TATA	439	4	+	Arabidopsis thaliana	core promoter element around -30 of transcription start
BnJAZ3	BnaA01G0331000ZS	TATA-box	taTATAAAtc	498	10	-	Arabidopsis thaliana	core promoter element around -30 of transcription start
BnJAZ3	BnaA01G0331000ZS	TATA-box	TATAAAT	499	7	-	Brassica juncea	core promoter element around -30 of transcription start
BnJAZ3	BnaA01G0331000ZS	TATA-box	TATAAA	500	6	-	Helianthus annuus	core promoter element around -30 of transcription start
BnJAZ3	BnaA01G0331000ZS	TATA-box	TATATAA	501	7	-	Arabidopsis thaliana	core promoter element around -30 of transcription start
BnJAZ3	BnaA01G0331000ZS	TATA-box	TATATA	502	6	+	Arabidopsis thaliana	core promoter element around -30 of transcription start
BnJAZ3	BnaA01G0331000ZS	TATA-box	ATATAA	503	6	+	Brassica oleracea	core promoter element around -30 of transcription start
BnJAZ3	BnaA01G0331000ZS	TATA-box	TATA	504	4	+	Arabidopsis thaliana	core promoter element around -30 of transcription start
BnJAZ3	BnaA01G0331000ZS	TATA-box	ATATAT	535	6	+	Brassica napus	core promoter element around -30 of transcription start
BnJAZ3	BnaA01G0331000ZS	TATA-box	TATA	536	4	+	Arabidopsis thaliana	core promoter element around -30 of transcription start
BnJAZ3	BnaA01G0331000ZS	TATA-box	ATATAA	559	6	+	Brassica oleracea	core promoter element around -30 of transcription start
BnJAZ3	BnaA01G0331000ZS	TATA-box	TATA	560	4	+	Arabidopsis thaliana	core promoter element around -30 of transcription start
BnJAZ3	BnaA01G0331000ZS	TATA-box	TATAAATA	574	8	-	Daucus carota	core promoter element around -30 of transcription start
BnJAZ3	BnaA01G0331000ZS	TATA-box	TATAAAT	575	7	-	Brassica juncea	core promoter element around -30 of transcription start
BnJAZ3	BnaA01G0331000ZS	TATA-box	TATAAA	576	6	-	Helianthus annuus	core promoter element around -30 of transcription start
BnJAZ3	BnaA01G0331000ZS	TATA-box	TATAA	577	5	-	Arabidopsis thaliana	core promoter element around -30 of transcription start
BnJAZ3	BnaA01G0331000ZS	TATA-box	TATA	578	4	+	Arabidopsis thaliana	core promoter element around -30 of transcription start
BnJAZ3	BnaA01G0331000ZS	TATA-box	ATTATA	582	6	+	Brassica napus	core promoter element around -30 of transcription start
BnJAZ3	BnaA01G0331000ZS	TATA-box	TATATAA	583	7	-	Arabidopsis thaliana	core promoter element around -30 of transcription start
BnJAZ3	BnaA01G0331000ZS	TATA-box	TATATA	584	6	+	Arabidopsis thaliana	core promoter element around -30 of transcription start
BnJAZ3	BnaA01G0331000ZS	TATA-box	ATATAA	585	6	+	Brassica oleracea	core promoter element around -30 of transcription start
BnJAZ3	BnaA01G0331000ZS	TATA-box	TATA	586	4	+	Arabidopsis thaliana	core promoter element around -30 of transcription start
BnJAZ3	BnaA01G0331000ZS	TATA-box	TATA	598	4	+	Arabidopsis thaliana	core promoter element around -30 of transcription start
BnJAZ3	BnaA01G0331000ZS	TATA-box	TATATAA	632	7	-	Arabidopsis thaliana	core promoter element around -30 of transcription start
BnJAZ3	BnaA01G0331000ZS	TATA-box	TATATA	633	6	+	Arabidopsis thaliana	core promoter element around -30 of transcription start
BnJAZ3	BnaA01G0331000ZS	TATA-box	ATATAA	634	6	+	Brassica oleracea	core promoter element around -30 of transcription start
BnJAZ3	BnaA01G0331000ZS	TATA-box	TATA	635	4	+	Arabidopsis thaliana	core promoter element around -30 of transcription start
BnJAZ3	BnaA01G0331000ZS	TATA-box	ATTATA	693	6	+	Brassica napus	core promoter element around -30 of transcription start
BnJAZ3	BnaA01G0331000ZS	TATA-box	TATATAA	694	7	-	Arabidopsis thaliana	core promoter element around -30 of transcription start
BnJAZ3	BnaA01G0331000ZS	TATA-box	TATATA	695	6	+	Arabidopsis thaliana	core promoter element around -30 of transcription start
BnJAZ3	BnaA01G0331000ZS	TATA-box	ATATAT	696	6	+	Brassica napus	core promoter element around -30 of transcription start
BnJAZ3	BnaA01G0331000ZS	TATA-box	TATA	697	4	+	Arabidopsis thaliana	core promoter element around -30 of transcription start
BnJAZ3	BnaA01G0331000ZS	TATA-box	TATTTAAA	812	8	-	Arabidopsis thaliana	core promoter element around -30 of transcription start
BnJAZ3	BnaA01G0331000ZS	TATA-box	ATATAT	817	6	+	Brassica napus	core promoter element around -30 of transcription start
BnJAZ3	BnaA01G0331000ZS	TATA-box	TATA	818	4	+	Arabidopsis thaliana	core promoter element around -30 of transcription start
BnJAZ3	BnaA01G0331000ZS	TATA-box	taTATAAAtc	881	9	-	Arabidopsis thaliana	core promoter element around -30 of transcription start
BnJAZ3	BnaA01G0331000ZS	TATA-box	TACATAAA	883	8	-	Oryza sativa	core promoter element around -30 of transcription start
BnJAZ3	BnaA01G0331000ZS	TATA-box	TATA	907	4	+	Arabidopsis thaliana	core promoter element around -30 of transcription start
BnJAZ3	BnaA01G0331000ZS	TATA-box	ATTATA	919	6	+	Brassica napus	core promoter element around -30 of transcription start
BnJAZ3	BnaA01G0331000ZS	TATA-box	TATAA	920	5	-	Arabidopsis thaliana	core promoter element around -30 of transcription start
BnJAZ3	BnaA01G0331000ZS	TATA-box	TATA	921	4	+	Arabidopsis thaliana	core promoter element around -30 of transcription start
BnJAZ3	BnaA01G0331000ZS	TATA-box	TATAAAA	1021	7	-	Pisum sativum	core promoter element around -30 of transcription start
BnJAZ3	BnaA01G0331000ZS	TATA-box	TATAAA	1022	6	-	Helianthus annuus	core promoter element around -30 of transcription start
BnJAZ3	BnaA01G0331000ZS	TATA-box	TATAA	1023	5	-	Arabidopsis thaliana	core promoter element around -30 of transcription start
BnJAZ3	BnaA01G0331000ZS	TATA-box	TATA	1024	4	-	Arabidopsis thaliana	core promoter element around -30 of transcription start
BnJAZ3	BnaA01G0331000ZS	TATA-box	ATTATA	1127	6	+	Brassica napus	core promoter element around -30 of transcription start
BnJAZ3	BnaA01G0331000ZS	TATA-box	TATAA	1128	5	-	Arabidopsis thaliana	core promoter element around -30 of transcription start
BnJAZ3	BnaA01G0331000ZS	TATA-box	TATA	1129	4	-	Arabidopsis thaliana	core promoter element around -30 of transcription start
BnJAZ3	BnaA01G0331000ZS	TATA-box	TATA	1227	4	-	Arabidopsis thaliana	core promoter element around -30 of transcription start
BnJAZ3	BnaA01G0331000ZS	TATA-box	TATA	1253	4	-	Arabidopsis thaliana	core promoter element around -30 of transcription start
BnJAZ3	BnaA01G0331000ZS	TATA-box	TATAAAT	1258	7	-	Brassica juncea	core promoter element around -30 of transcription start
BnJAZ3	BnaA01G0331000ZS	TATA-box	TATAAA	1259	6	-	Helianthus annuus	core promoter element around -30 of transcription start
BnJAZ3	BnaA01G0331000ZS	TATA-box	TATAA	1260	5	-	Arabidopsis thaliana	core promoter element around -30 of transcription start
BnJAZ3	BnaA01G0331000ZS	TATA-box	TATA	1261	4	-	Arabidopsis thaliana	core promoter element around -30 of transcription start
BnJAZ3	BnaA01G0331000ZS	TATA-box	TATA	1657	4	-	Arabidopsis thaliana	core promoter element around -30 of transcription start
BnJAZ3	BnaA01G0331000ZS	TATA-box	taTATAAAtc	1754	9	-	Arabidopsis thaliana	core promoter element around -30 of transcription start
BnJAZ3	BnaA01G0331000ZS	TATA-box	TATAAAT	1755	7	-	Brassica juncea	core promoter element around -30 of transcription start
BnJAZ3	BnaA01G0331000ZS	TATA-box	TATAAA	1756	6	-	Helianthus annuus	core promoter element around -30 of transcription start
BnJAZ3	BnaA01G0331000ZS	TATA-box	TATATAA	1757	7	-	Arabidopsis thaliana	core promoter element around -30 of transcription start
BnJAZ3	BnaA01G0331000ZS	TATA-box	TATATA	1758	6	-	Arabidopsis thaliana	core promoter element around -30 of transcription start
BnJAZ3	BnaA01G0331000ZS	TATA-box	ATATAA	1759	6	+	Brassica oleracea	core promoter element around -30 of transcription start
BnJAZ3	BnaA01G0331000ZS	TATA-box	TATA	1760	4	-	Arabidopsis thaliana	core promoter element around -30 of transcription start
BnJAZ3	BnaA01G0331000ZS	TATA-box	TATACA	1993	6	-	Helianthus annuus	core promoter element around -30 of transcription start
BnJAZ3	BnaA01G0331000ZS	TATA-box	TATA	1995	4	-	Arabidopsis thaliana	core promoter element around -30 of transcription start
BnJAZ3	BnaA01G0331000ZS	G-Box	CACGTT	91	6	-	Pisum sativum	Light responsive element
BnJAZ3	BnaA01G0331000ZS	G-Box	CACGTT	295	6	-	Pisum sativum	Light responsive element
BnJAZ3	BnaA01G0331000ZS	G-Box	CACGTT	1321	6	-	Pisum sativum	Light responsive element
BnJAZ3	BnaA01G0331000ZS	G-Box	CACGTT	1351	6	-	Pisum sativum	Light responsive element
BnJAZ3	BnaA01G0331000ZS	G-Box	CACGTT	1533	6	+	Pisum sativum	Light responsive element
BnJAZ3	BnaA01G0331000ZS	G-Box	CACGTG	1569	6	-	Pisum sativum	Light responsive element
BnJAZ3	BnaA01G0331000ZS	G-Box	CACGTG	1581	6	-	Pisum sativum	Light responsive element
BnJAZ3	BnaA01G0331000ZS	G-Box	CACGTG	1638	6	-	Pisum sativum	Light responsive element
BnJAZ3	BnaA01G0331000ZS	G-Box	CACGTT	1844	6	+	Pisum sativum	Light responsive element
BnJAZ3	BnaA01G0331000ZS	AE-box	AGAAACAA	490	8	-	Arabidopsis thaliana	Light responsive element
BnJAZ3	BnaA01G0331000ZS	Box 4	ATTAAT	1395	6	-	Petroselinum crispum	Light responsive element
BnJAZ3	BnaA01G0331000ZS	Box 4	ATTAAT	1496	6	-	Petroselinum crispum	Light responsive element
BnJAZ3	BnaA01G0331000ZS	G-box	CACGAC	204	6	-	Zea mays	Light responsive element
BnJAZ3	BnaA01G0331000ZS	G-box	CACGAC	982	6	+	Zea mays	Light responsive element
BnJAZ3	BnaA01G0331000ZS	G-box	CACGAC	1184	6	+	Zea mays	Light responsive element
BnJAZ3	BnaA01G0331000ZS	G-box	TAAACGTG	1319	8	+	Brassica oleracea	Light responsive element
BnJAZ3	BnaA01G0331000ZS	G-box	CACGTG	1569	6	-	Arabidopsis thaliana	Light responsive element
BnJAZ3	BnaA01G0331000ZS	G-box	ACACGTGT	1580	8	-	Brassica napus	Light responsive element
BnJAZ3	BnaA01G0331000ZS	G-box	CACGTG	1581	6	-	Arabidopsis thaliana	Light responsive element
BnJAZ3	BnaA01G0331000ZS	G-box	CACGAC	1628	6	+	Zea mays	Light responsive element
BnJAZ3	BnaA01G0331000ZS	G-box	CACGTG	1638	6	-	Arabidopsis thaliana	Light responsive element
BnJAZ3	BnaA01G0331000ZS	CAAT-box	CAAAT	9	5	+	Pisum sativum	common cis-acting element in promoter and enhancer regions
BnJAZ3	BnaA01G0331000ZS	CAAT-box	CAAAT	24	5	+	Pisum sativum	common cis-acting element in promoter and enhancer regions
BnJAZ3	BnaA01G0331000ZS	CAAT-box	CCAAT	108	5	-	Arabidopsis thaliana	common cis-acting element in promoter and enhancer regions
BnJAZ3	BnaA01G0331000ZS	CAAT-box	CCAAT	180	5	+	Arabidopsis thaliana	common cis-acting element in promoter and enhancer regions
BnJAZ3	BnaA01G0331000ZS	CAAT-box	CAAAT	211	5	+	Pisum sativum	common cis-acting element in promoter and enhancer regions
BnJAZ3	BnaA01G0331000ZS	CAAT-box	CAAAT	226	5	+	Pisum sativum	common cis-acting element in promoter and enhancer regions
BnJAZ3	BnaA01G0331000ZS	CAAT-box	CAAAT	240	5	+	Pisum sativum	common cis-acting element in promoter and enhancer regions
BnJAZ3	BnaA01G0331000ZS	CAAT-box	CAAAT	428	5	-	Pisum sativum	common cis-acting element in promoter and enhancer regions
BnJAZ3	BnaA01G0331000ZS	CAAT-box	CAAAT	467	5	+	Pisum sativum	common cis-acting element in promoter and enhancer regions
BnJAZ3	BnaA01G0331000ZS	CAAT-box	CAAAT	700	5	-	Pisum sativum	common cis-acting element in promoter and enhancer regions
BnJAZ3	BnaA01G0331000ZS	CAAT-box	CAAAT	941	5	-	Pisum sativum	common cis-acting element in promoter and enhancer regions
BnJAZ3	BnaA01G0331000ZS	CAAT-box	CAAAT	955	5	-	Pisum sativum	common cis-acting element in promoter and enhancer regions
BnJAZ3	BnaA01G0331000ZS	CAAT-box	CAAAT	1178	5	-	Pisum sativum	common cis-acting element in promoter and enhancer regions
BnJAZ3	BnaA01G0331000ZS	CAAT-box	CAAAT	1238	5	-	Pisum sativum	common cis-acting element in promoter and enhancer regions
BnJAZ3	BnaA01G0331000ZS	CAAT-box	CAAAT	1327	5	+	Pisum sativum	common cis-acting element in promoter and enhancer regions
BnJAZ3	BnaA01G0331000ZS	CAAT-box	CCAAT	1505	5	-	Arabidopsis thaliana	common cis-acting element in promoter and enhancer regions
BnJAZ3	BnaA01G0331000ZS	CAAT-box	CAAAT	1543	5	-	Pisum sativum	common cis-acting element in promoter and enhancer regions
BnJAZ3	BnaA01G0331000ZS	CAAT-box	CCAAT	1702	5	+	Arabidopsis thaliana	common cis-acting element in promoter and enhancer regions
BnJAZ3	BnaA01G0331000ZS	CAAT-box	CAAAT	1922	5	-	Pisum sativum	common cis-acting element in promoter and enhancer regions
BnJAZ3	BnaA01G0331000ZS		motif_sequence	424	4	-	organism	short_function
BnJAZ3	BnaA01G0331000ZS		motif_sequence	878	4	-	organism	short_function
BnJAZ3	BnaA01G0331000ZS		motif_sequence	886	4	+	organism	short_function
BnJAZ3	BnaA01G0331000ZS		motif_sequence	1085	4	-	organism	short_function
BnJAZ3	BnaA01G0331000ZS	ABRE	ACGTG	92	5	+	Arabidopsis thaliana	abscisic acid responsiveness
BnJAZ3	BnaA01G0331000ZS	ABRE	ACGTG	296	5	+	Arabidopsis thaliana	abscisic acid responsiveness
BnJAZ3	BnaA01G0331000ZS	ABRE	TACGGTC	1187	7	-	Arabidopsis thaliana	abscisic acid responsiveness
BnJAZ3	BnaA01G0331000ZS	ABRE	ACGTG	1322	5	+	Arabidopsis thaliana	abscisic acid responsiveness
BnJAZ3	BnaA01G0331000ZS	ABRE	ACGTG	1352	5	+	Arabidopsis thaliana	abscisic acid responsiveness
BnJAZ3	BnaA01G0331000ZS	ABRE	ACGTG	1533	5	-	Arabidopsis thaliana	abscisic acid responsiveness
BnJAZ3	BnaA01G0331000ZS	ABRE	CACGTG	1569	6	-	Arabidopsis thaliana	abscisic acid responsiveness
BnJAZ3	BnaA01G0331000ZS	ABRE	ACGTG	1570	5	+	Arabidopsis thaliana	abscisic acid responsiveness
BnJAZ3	BnaA01G0331000ZS	ABRE	CACGTG	1581	6	-	Arabidopsis thaliana	abscisic acid responsiveness
BnJAZ3	BnaA01G0331000ZS	ABRE	ACGTG	1582	5	+	Arabidopsis thaliana	abscisic acid responsiveness
BnJAZ3	BnaA01G0331000ZS	ABRE	CACGTG	1638	6	-	Arabidopsis thaliana	abscisic acid responsiveness
BnJAZ3	BnaA01G0331000ZS	ABRE	ACGTG	1639	5	+	Arabidopsis thaliana	abscisic acid responsiveness
BnJAZ3	BnaA01G0331000ZS	ABRE	ACGTG	1844	5	-	Arabidopsis thaliana	abscisic acid responsiveness
BnJAZ3	BnaA01G0331000ZS	CGTCA-motif	CGTCA	1666	5	-	Hordeum vulgare	MeJA responsive element
BnJAZ3	BnaA01G0331000ZS	CGTCA-motif	CGTCA	1863	5	+	Hordeum vulgare	MeJA responsive element
BnJAZ3	BnaA01G0331000ZS	TGACG-motif	TGACG	1666	5	+	Hordeum vulgare	MeJA responsive element
BnJAZ3	BnaA01G0331000ZS	TGACG-motif	TGACG	1863	5	-	Hordeum vulgare	MeJA responsive element
BnJAZ3	BnaA01G0331000ZS	ARE	AAACCA	520	6	-	Zea mays	the anaerobic induction
BnJAZ3	BnaA01G0331000ZS	LTR	CCGAAA	790	6	-	Hordeum vulgare	low-temperature responsiveness
BnJAZ3	BnaA01G0331000ZS	TGA-element	AACGAC	148	6	+	Brassica oleracea	auxin-responsive element
BnJAZ3	BnaA01G0331000ZS	TGA-element	AACGAC	154	6	-	Brassica oleracea	auxin-responsive element
BnJAZ3	BnaA01G0331000ZS	TGA-element	AACGAC	826	6	+	Brassica oleracea	auxin-responsive element
BnJAZ3	BnaA01G0331000ZS	TGA-element	AACGAC	832	6	-	Brassica oleracea	auxin-responsive element
BnJAZ3	BnaA01G0331000ZS	MBS	CAACTG	334	6	+	Arabidopsis thaliana	drought-inducibility
BnJAZ3	BnaA01G0331000ZS	GCN4_motif	TGAGTCA	1573	7	-	Oryza sativa	endosperm expression
BnJAZ3	BnaA01G0331000ZS	Unnamed__1	GAATTTAATTAA	1497	11	-	Glycine max	60K protein binding site
BnJAZ3	BnaA01G0331000ZS	F-box	CTATTCTCATT	448	10	+	Lycopersicon esculentum
BnJAZ3	BnaA01G0331000ZS	AT~TATA-box	TATATA	437	6	+	Arabidopsis thaliana
BnJAZ3	BnaA01G0331000ZS	AT~TATA-box	TATATAAA	500	8	-	Arabidopsis thaliana
BnJAZ3	BnaA01G0331000ZS	AT~TATA-box	TATATA	502	6	+	Arabidopsis thaliana
BnJAZ3	BnaA01G0331000ZS	AT~TATA-box	TATATA	584	6	+	Arabidopsis thaliana
BnJAZ3	BnaA01G0331000ZS	AT~TATA-box	TATATA	633	6	+	Arabidopsis thaliana
BnJAZ3	BnaA01G0331000ZS	AT~TATA-box	TATATA	695	6	+	Arabidopsis thaliana
BnJAZ3	BnaA01G0331000ZS	AT~TATA-box	TATATAAA	1756	8	-	Arabidopsis thaliana
BnJAZ3	BnaA01G0331000ZS	AT~TATA-box	TATATA	1758	6	-	Arabidopsis thaliana
BnJAZ3	BnaA01G0331000ZS	ERE	ATTTTAAA	1746	8	+	Nicotiana glutinos
BnJAZ3	BnaA01G0331000ZS	Unnamed__1	CGTGG	1568	5	-	Zea mays
BnJAZ3	BnaA01G0331000ZS	Unnamed__1	CGTGG	1776	5	+	Zea mays
BnJAZ3	BnaA01G0331000ZS	Unnamed__1	CGTGG	1843	5	-	Zea mays
BnJAZ3	BnaA01G0331000ZS	Unnamed__6	taTAAATATct	571	10	-	Zea mays
BnJAZ3	BnaA01G0331000ZS	MYB	CAACAG	337	6	-	Arabidopsis thaliana
BnJAZ3	BnaA01G0331000ZS	MYB	CAACCA	743	6	-	Arabidopsis thaliana
BnJAZ3	BnaA01G0331000ZS	MYB	TAACCA	950	6	+	Arabidopsis thaliana
BnJAZ3	BnaA01G0331000ZS	MYB	CAACCA	1976	6	-	Arabidopsis thaliana
BnJAZ3	BnaA01G0331000ZS	as-1	TGACG	1666	5	+	Arabidopsis thaliana
BnJAZ3	BnaA01G0331000ZS	as-1	TGACG	1863	5	-	Arabidopsis thaliana
BnJAZ3	BnaA01G0331000ZS	DRE core	GCCGAC	1452	6	+	Arabidopsis thaliana
BnJAZ3	BnaA01G0331000ZS	Unnamed__4	CTCC	453	4	+	Petroselinum hortense
BnJAZ3	BnaA01G0331000ZS	Unnamed__4	CTCC	757	4	+	Petroselinum hortense
BnJAZ3	BnaA01G0331000ZS	Unnamed__4	CTCC	1436	4	+	Petroselinum hortense
BnJAZ3	BnaA01G0331000ZS	Unnamed__4	CTCC	1551	4	-	Petroselinum hortense
BnJAZ3	BnaA01G0331000ZS	Unnamed__4	CTCC	1713	4	-	Petroselinum hortense
BnJAZ3	BnaA01G0331000ZS	Unnamed__4	CTCC	1860	4	+	Petroselinum hortense
BnJAZ3	BnaA01G0331000ZS	Unnamed__4	CTCC	1982	4	+	Petroselinum hortense
BnJAZ3	BnaA01G0331000ZS	Myb	CAACTG	334	6	+	Arabidopsis thaliana
BnJAZ3	BnaA01G0331000ZS	Myb	TAACTG	923	6	+	Arabidopsis thaliana
BnJAZ3	BnaA01G0331000ZS	Myb	TAACTG	1071	6	-	Arabidopsis thaliana
BnJAZ3	BnaA01G0331000ZS	W box	TTGACC	231	6	-	Arabidopsis thaliana
BnJAZ3	BnaA01G0331000ZS	W box	TTGACC	1342	6	-	Arabidopsis thaliana
BnJAZ3	BnaA01G0331000ZS	STRE	AGGGG	1206	5	-	Arabidopsis thaliana
BnJAZ3	BnaA01G0331000ZS	CAAT-box	CAAT	55	4	+	Nicotiana glutinosa
BnJAZ3	BnaA01G0331000ZS	CAAT-box	CAAT	181	4	+	Nicotiana glutinosa
BnJAZ3	BnaA01G0331000ZS	CAAT-box	CAAT	196	4	+	Nicotiana glutinosa
BnJAZ3	BnaA01G0331000ZS	CAAT-box	CAAT	234	4	+	Nicotiana glutinosa
BnJAZ3	BnaA01G0331000ZS	CAAT-box	CAAT	257	4	+	Nicotiana glutinosa
BnJAZ3	BnaA01G0331000ZS	CAAT-box	CAAT	312	4	-	Nicotiana glutinosa
BnJAZ3	BnaA01G0331000ZS	CAAT-box	CAAT	421	4	-	Nicotiana glutinosa
BnJAZ3	BnaA01G0331000ZS	CAAT-box	CAAT	489	4	-	Nicotiana glutinosa
BnJAZ3	BnaA01G0331000ZS	CAAT-box	CAAT	874	4	+	Nicotiana glutinosa
BnJAZ3	BnaA01G0331000ZS	CAAT-box	CAAT	992	4	-	Nicotiana glutinosa
BnJAZ3	BnaA01G0331000ZS	CAAT-box	CAAT	1007	4	-	Nicotiana glutinosa
BnJAZ3	BnaA01G0331000ZS	CAAT-box	CAAT	1081	4	+	Nicotiana glutinosa
BnJAZ3	BnaA01G0331000ZS	CAAT-box	CAAT	1156	4	-	Nicotiana glutinosa
BnJAZ3	BnaA01G0331000ZS	CAAT-box	CAAT	1194	4	-	Nicotiana glutinosa
BnJAZ3	BnaA01G0331000ZS	CAAT-box	CAAT	1457	4	+	Nicotiana glutinosa
BnJAZ3	BnaA01G0331000ZS	CAAT-box	CAAT	1703	4	+	Nicotiana glutinosa
BnJAZ3	BnaA01G0331000ZS	CAAT-box	CAAT	1972	4	-	Nicotiana glutinosa
BnJAZ3	BnaA01G0331000ZS	MYB-like sequence	TAACCA	950	6	+	Arabidopsis thaliana
BnJAZ3	BnaA01G0331000ZS	MYC	CATTTG	24	6	-	Arabidopsis thaliana
BnJAZ3	BnaA01G0331000ZS	MYC	CATTTG	226	6	-	Arabidopsis thaliana
BnJAZ3	BnaA01G0331000ZS	MYC	CATTTG	954	6	+	Arabidopsis thaliana
BnJAZ3	BnaA01G0331000ZS	MYC	CATTTG	1327	6	-	Arabidopsis thaliana
BnJAZ3	BnaA01G0331000ZS	MYC	CATGTG	1785	6	-	Arabidopsis thaliana
BnJAZ3	BnaA01G0331000ZS	TATA	TATAAAAT	1261	8	+	Arabidopsis thaliana
BnJAZ3	BnaA01G0331000ZS	Myb-binding site	CAACAG	337	6	-	Nicotiana tabacum
BnJAZ4	BnaA02G0000800ZS	TATA-box	TATA	737	4	+	Arabidopsis thaliana	core promoter element around -30 of transcription start
BnJAZ4	BnaA02G0000800ZS	TATA-box	TATACA	939	6	-	Helianthus annuus	core promoter element around -30 of transcription start
BnJAZ4	BnaA02G0000800ZS	TATA-box	TATA	941	4	+	Arabidopsis thaliana	core promoter element around -30 of transcription start
BnJAZ4	BnaA02G0000800ZS	TATA-box	TATACA	1149	6	-	Helianthus annuus	core promoter element around -30 of transcription start
BnJAZ4	BnaA02G0000800ZS	TATA-box	TATATA	1151	6	-	Arabidopsis thaliana	core promoter element around -30 of transcription start
BnJAZ4	BnaA02G0000800ZS	TATA-box	TATA	1153	4	-	Arabidopsis thaliana	core promoter element around -30 of transcription start
BnJAZ4	BnaA02G0000800ZS	TATA-box	TATA	1163	4	-	Arabidopsis thaliana	core promoter element around -30 of transcription start
BnJAZ4	BnaA02G0000800ZS	TATA-box	TATA	1203	4	-	Arabidopsis thaliana	core promoter element around -30 of transcription start
BnJAZ4	BnaA02G0000800ZS	TATA-box	TATA	1478	4	-	Arabidopsis thaliana	core promoter element around -30 of transcription start
BnJAZ4	BnaA02G0000800ZS	TATA-box	TATAA	1557	5	-	Arabidopsis thaliana	core promoter element around -30 of transcription start
BnJAZ4	BnaA02G0000800ZS	TATA-box	TATA	1558	4	-	Arabidopsis thaliana	core promoter element around -30 of transcription start
BnJAZ4	BnaA02G0000800ZS	TATA-box	TATA	1767	4	-	Arabidopsis thaliana	core promoter element around -30 of transcription start
BnJAZ4	BnaA02G0000800ZS	Box 4	ATTAAT	495	6	+	Petroselinum crispum	Light responsive element
BnJAZ4	BnaA02G0000800ZS	Box 4	ATTAAT	1122	6	-	Petroselinum crispum	Light responsive element
BnJAZ4	BnaA02G0000800ZS	Box 4	ATTAAT	1788	6	-	Petroselinum crispum	Light responsive element
BnJAZ4	BnaA02G0000800ZS	G-box	CACGAC	1647	6	-	Zea mays	Light responsive element
BnJAZ4	BnaA02G0000800ZS	chs-CMA1a	TTACTTAA	271	8	-	Daucus carota	Light responsive element
BnJAZ4	BnaA02G0000800ZS	I-box	AGATAAGG	389	8	-	Triticum aestivum	Light responsive element
BnJAZ4	BnaA02G0000800ZS	AE-box	AGAAACAA	658	8	+	Arabidopsis thaliana	Light responsive element
BnJAZ4	BnaA02G0000800ZS	AE-box	AGAAACAA	1903	8	+	Arabidopsis thaliana	Light responsive element
BnJAZ4	BnaA02G0000800ZS	G-Box	CACGTT	1848	6	+	Pisum sativum	Light responsive element
BnJAZ4	BnaA02G0000800ZS	TCT-motif	TCTTAC	889	6	-	Arabidopsis thaliana	Light responsive element
BnJAZ4	BnaA02G0000800ZS	TCT-motif	TCTTAC	1168	6	+	Arabidopsis thaliana	Light responsive element
BnJAZ4	BnaA02G0000800ZS	TCT-motif	TCTTAC	1681	6	-	Arabidopsis thaliana	Light responsive element
BnJAZ4	BnaA02G0000800ZS	MRE	AACCTAA	644	7	+	Petroselinum crispum	Light responsive element
BnJAZ4	BnaA02G0000800ZS	CAAT-box	CAAAT	130	5	-	Pisum sativum	common cis-acting element in promoter and enhancer regions
BnJAZ4	BnaA02G0000800ZS	CAAT-box	CAAAT	160	5	+	Pisum sativum	common cis-acting element in promoter and enhancer regions
BnJAZ4	BnaA02G0000800ZS	CAAT-box	CAAAT	441	5	+	Pisum sativum	common cis-acting element in promoter and enhancer regions
BnJAZ4	BnaA02G0000800ZS	CAAT-box	CAAAT	472	5	+	Pisum sativum	common cis-acting element in promoter and enhancer regions
BnJAZ4	BnaA02G0000800ZS	CAAT-box	CAAAT	1361	5	+	Pisum sativum	common cis-acting element in promoter and enhancer regions
BnJAZ4	BnaA02G0000800ZS	CAAT-box	CAAAT	1721	5	+	Pisum sativum	common cis-acting element in promoter and enhancer regions
BnJAZ4	BnaA02G0000800ZS	CAAT-box	CCCAATTT	1754	8	-	Arabidopsis thaliana	common cis-acting element in promoter and enhancer regions
BnJAZ4	BnaA02G0000800ZS	CAAT-box	CCAAT	1756	5	-	Arabidopsis thaliana	common cis-acting element in promoter and enhancer regions
BnJAZ4	BnaA02G0000800ZS	CAAT-box	CCAAT	1805	5	+	Arabidopsis thaliana	common cis-acting element in promoter and enhancer regions
BnJAZ4	BnaA02G0000800ZS	CAAT-box	CAAAT	1874	5	-	Pisum sativum	common cis-acting element in promoter and enhancer regions
BnJAZ4	BnaA02G0000800ZS		motif_sequence	134	4	-	organism	short_function
BnJAZ4	BnaA02G0000800ZS		motif_sequence	260	4	+	organism	short_function
BnJAZ4	BnaA02G0000800ZS		motif_sequence	296	4	-	organism	short_function
BnJAZ4	BnaA02G0000800ZS		motif_sequence	332	4	-	organism	short_function
BnJAZ4	BnaA02G0000800ZS		motif_sequence	433	4	+	organism	short_function
BnJAZ4	BnaA02G0000800ZS		motif_sequence	459	4	+	organism	short_function
BnJAZ4	BnaA02G0000800ZS		motif_sequence	622	4	-	organism	short_function
BnJAZ4	BnaA02G0000800ZS		motif_sequence	725	4	+	organism	short_function
BnJAZ4	BnaA02G0000800ZS		motif_sequence	1030	4	+	organism	short_function
BnJAZ4	BnaA02G0000800ZS		motif_sequence	1038	4	-	organism	short_function
BnJAZ4	BnaA02G0000800ZS		motif_sequence	1249	4	-	organism	short_function
BnJAZ4	BnaA02G0000800ZS		motif_sequence	1441	4	+	organism	short_function
BnJAZ4	BnaA02G0000800ZS		motif_sequence	1462	4	-	organism	short_function
BnJAZ4	BnaA02G0000800ZS		motif_sequence	1551	4	-	organism	short_function
BnJAZ4	BnaA02G0000800ZS		motif_sequence	1608	4	-	organism	short_function
BnJAZ4	BnaA02G0000800ZS		motif_sequence	1676	4	-	organism	short_function
BnJAZ4	BnaA02G0000800ZS		motif_sequence	1697	4	+	organism	short_function
BnJAZ4	BnaA02G0000800ZS		motif_sequence	1865	4	+	organism	short_function
BnJAZ4	BnaA02G0000800ZS	ABRE	ACGTG	1848	5	-	Arabidopsis thaliana	abscisic acid responsiveness
BnJAZ4	BnaA02G0000800ZS	CGTCA-motif	CGTCA	743	5	+	Hordeum vulgare	MeJA responsive element
BnJAZ4	BnaA02G0000800ZS	CGTCA-motif	CGTCA	1018	5	-	Hordeum vulgare	MeJA responsive element
BnJAZ4	BnaA02G0000800ZS	CGTCA-motif	CGTCA	1860	5	-	Hordeum vulgare	MeJA responsive element
BnJAZ4	BnaA02G0000800ZS	TGACG-motif	TGACG	743	5	-	Hordeum vulgare	MeJA responsive element
BnJAZ4	BnaA02G0000800ZS	TGACG-motif	TGACG	1018	5	+	Hordeum vulgare	MeJA responsive element
BnJAZ4	BnaA02G0000800ZS	TGACG-motif	TGACG	1860	5	+	Hordeum vulgare	MeJA responsive element
BnJAZ4	BnaA02G0000800ZS	ARE	AAACCA	185	6	+	Zea mays	the anaerobic induction
BnJAZ4	BnaA02G0000800ZS	ARE	AAACCA	652	6	+	Zea mays	the anaerobic induction
BnJAZ4	BnaA02G0000800ZS	ARE	AAACCA	1175	6	+	Zea mays	the anaerobic induction
BnJAZ4	BnaA02G0000800ZS	GARE-motif	TCTGTTG	811	7	-	Brassica oleracea	gibberellin-responsive element
BnJAZ4	BnaA02G0000800ZS	P-box	CCTTTTG	323	7	-	Oryza sativa	gibberellin-responsive element
BnJAZ4	BnaA02G0000800ZS	TGA-element	AACGAC	1333	6	+	Brassica oleracea	auxin-responsive element
BnJAZ4	BnaA02G0000800ZS	TGA-element	AACGAC	1825	6	+	Brassica oleracea	auxin-responsive element
BnJAZ4	BnaA02G0000800ZS	TGA-element	AACGAC	1960	6	+	Brassica oleracea	auxin-responsive element
BnJAZ4	BnaA02G0000800ZS	TC-rich repeats	ATTCTCTAAC	637	9	+	Nicotiana tabacum	defense and stress responsiveness
BnJAZ4	BnaA02G0000800ZS	CCAAT-box	CAACGG	1130	6	+	Hordeum vulgare	MYBHv1 binding site
BnJAZ4	BnaA02G0000800ZS	circadian	CAAAGATATC	1108	9	+	Lycopersicon esculentum	circadian control
BnJAZ4	BnaA02G0000800ZS	circadian	CAAAGATATC	1112	9	-	Lycopersicon esculentum	circadian control
BnJAZ4	BnaA02G0000800ZS	O2-site	GATGA(C/T)(A/G)TG(A/G)	95	8	+	Zea mays	zein metabolism regulation
BnJAZ4	BnaA02G0000800ZS	O2-site	GATGATGTGG	835	9	-	Zea mays	zein metabolism regulation
BnJAZ4	BnaA02G0000800ZS	HD-Zip 1	CAAT(A/T)ATTG	1806	8.5	-	Arabidopsis thaliana	differentiation of the palisade mesophyll cells
BnJAZ4	BnaA02G0000800ZS	STRE	AGGGG	1522	5	+	Arabidopsis thaliana
BnJAZ4	BnaA02G0000800ZS	CAAT-box	CAAT	314	4	-	Nicotiana glutinosa
BnJAZ4	BnaA02G0000800ZS	CAAT-box	CAAT	431	4	+	Nicotiana glutinosa
BnJAZ4	BnaA02G0000800ZS	CAAT-box	CAAT	465	4	-	Nicotiana glutinosa
BnJAZ4	BnaA02G0000800ZS	CAAT-box	CAAT	484	4	+	Nicotiana glutinosa
BnJAZ4	BnaA02G0000800ZS	CAAT-box	CAAT	564	4	+	Nicotiana glutinosa
BnJAZ4	BnaA02G0000800ZS	CAAT-box	CAAT	883	4	+	Nicotiana glutinosa
BnJAZ4	BnaA02G0000800ZS	CAAT-box	CAAT	973	4	+	Nicotiana glutinosa
BnJAZ4	BnaA02G0000800ZS	CAAT-box	CAAT	1042	4	-	Nicotiana glutinosa
BnJAZ4	BnaA02G0000800ZS	CAAT-box	CAAT	1066	4	+	Nicotiana glutinosa
BnJAZ4	BnaA02G0000800ZS	CAAT-box	CAAT	1073	4	-	Nicotiana glutinosa
BnJAZ4	BnaA02G0000800ZS	CAAT-box	CAAT	1196	4	+	Nicotiana glutinosa
BnJAZ4	BnaA02G0000800ZS	CAAT-box	CAAT	1232	4	+	Nicotiana glutinosa
BnJAZ4	BnaA02G0000800ZS	CAAT-box	CAAT	1238	4	-	Nicotiana glutinosa
BnJAZ4	BnaA02G0000800ZS	CAAT-box	CAAT	1321	4	-	Nicotiana glutinosa
BnJAZ4	BnaA02G0000800ZS	CAAT-box	CAAT	1567	4	-	Nicotiana glutinosa
BnJAZ4	BnaA02G0000800ZS	CAAT-box	CAAT	1635	4	+	Nicotiana glutinosa
BnJAZ4	BnaA02G0000800ZS	CAAT-box	CAAT	1806	4	+	Nicotiana glutinosa
BnJAZ4	BnaA02G0000800ZS	CAAT-box	CAAT	1811	4	-	Nicotiana glutinosa
BnJAZ4	BnaA02G0000800ZS	CAAT-box	CAAT	1836	4	-	Nicotiana glutinosa
BnJAZ4	BnaA02G0000800ZS	CAAT-box	CAAT	1929	4	-	Nicotiana glutinosa
BnJAZ4	BnaA02G0000800ZS	MYC	CATGTG	279	6	-	Arabidopsis thaliana
BnJAZ4	BnaA02G0000800ZS	MYC	CATTTG	1721	6	-	Arabidopsis thaliana
BnJAZ4	BnaA02G0000800ZS	AAGAA-motif	GAAAGAA	700	7	+	Avena sativa
BnJAZ4	BnaA02G0000800ZS	AAGAA-motif	GAAAGAA	1086	7	+	Avena sativa
BnJAZ4	BnaA02G0000800ZS	Myb-binding site	CAACAG	811	6	+	Nicotiana tabacum
BnJAZ4	BnaA02G0000800ZS	Myb-binding site	CAACAG	1313	6	+	Nicotiana tabacum
BnJAZ4	BnaA02G0000800ZS	AT~TATA-box	TATATA	1151	6	-	Arabidopsis thaliana
BnJAZ4	BnaA02G0000800ZS	Unnamed__1	CGTGG	365	5	-	Zea mays
BnJAZ4	BnaA02G0000800ZS	MYB	CAACAG	811	6	+	Arabidopsis thaliana
BnJAZ4	BnaA02G0000800ZS	MYB	CAACAG	1313	6	+	Arabidopsis thaliana
BnJAZ4	BnaA02G0000800ZS	as-1	TGACG	743	5	-	Arabidopsis thaliana
BnJAZ4	BnaA02G0000800ZS	as-1	TGACG	1018	5	+	Arabidopsis thaliana
BnJAZ4	BnaA02G0000800ZS	as-1	TGACG	1860	5	+	Arabidopsis thaliana
BnJAZ4	BnaA02G0000800ZS	MYB recognition site	CCGTTG	1130	6	-	Arabidopsis thaliana
BnJAZ4	BnaA02G0000800ZS	TCA	TCATCTTCAT	723	9	+	Pisum sativum
BnJAZ4	BnaA02G0000800ZS	Unnamed__4	CTCC	16	4	+	Petroselinum hortense
BnJAZ4	BnaA02G0000800ZS	Unnamed__4	CTCC	82	4	+	Petroselinum hortense
BnJAZ4	BnaA02G0000800ZS	Unnamed__4	CTCC	196	4	+	Petroselinum hortense
BnJAZ4	BnaA02G0000800ZS	Unnamed__4	CTCC	328	4	-	Petroselinum hortense
BnJAZ4	BnaA02G0000800ZS	Unnamed__4	CTCC	411	4	-	Petroselinum hortense
BnJAZ4	BnaA02G0000800ZS	Unnamed__4	CTCC	582	4	+	Petroselinum hortense
BnJAZ4	BnaA02G0000800ZS	Unnamed__4	CTCC	794	4	+	Petroselinum hortense
BnJAZ4	BnaA02G0000800ZS	Unnamed__4	CTCC	979	4	-	Petroselinum hortense
BnJAZ4	BnaA02G0000800ZS	Unnamed__4	CTCC	1249	4	-	Petroselinum hortense
BnJAZ4	BnaA02G0000800ZS	Unnamed__4	CTCC	1526	4	-	Petroselinum hortense
BnJAZ4	BnaA02G0000800ZS	Unnamed__4	CTCC	1551	4	-	Petroselinum hortense
BnJAZ4	BnaA02G0000800ZS	Unnamed__4	CTCC	1589	4	-	Petroselinum hortense
BnJAZ4	BnaA02G0000800ZS	Unnamed__4	CTCC	1608	4	-	Petroselinum hortense
BnJAZ4	BnaA02G0000800ZS	Unnamed__4	CTCC	1692	4	-	Petroselinum hortense
BnJAZ4	BnaA02G0000800ZS	Unnamed__4	CTCC	1800	4	-	Petroselinum hortense
BnJAZ4	BnaA02G0000800ZS	W box	TTGACC	1134	6	-	Arabidopsis thaliana
BnJAZ4	BnaA02G0000800ZS	W box	TTGACC	1760	6	-	Arabidopsis thaliana
BnJAZ5	BnaA02G0001900ZS	TATA-box	TATA	740	4	+	Arabidopsis thaliana	core promoter element around -30 of transcription start
BnJAZ5	BnaA02G0001900ZS	TATA-box	TATACA	942	6	-	Helianthus annuus	core promoter element around -30 of transcription start
BnJAZ5	BnaA02G0001900ZS	TATA-box	TATA	944	4	+	Arabidopsis thaliana	core promoter element around -30 of transcription start
BnJAZ5	BnaA02G0001900ZS	TATA-box	TATACA	1151	6	-	Helianthus annuus	core promoter element around -30 of transcription start
BnJAZ5	BnaA02G0001900ZS	TATA-box	TATATA	1153	6	-	Arabidopsis thaliana	core promoter element around -30 of transcription start
BnJAZ5	BnaA02G0001900ZS	TATA-box	TATA	1155	4	-	Arabidopsis thaliana	core promoter element around -30 of transcription start
BnJAZ5	BnaA02G0001900ZS	TATA-box	TATA	1165	4	-	Arabidopsis thaliana	core promoter element around -30 of transcription start
BnJAZ5	BnaA02G0001900ZS	TATA-box	TATA	1204	4	-	Arabidopsis thaliana	core promoter element around -30 of transcription start
BnJAZ5	BnaA02G0001900ZS	TATA-box	TATA	1480	4	-	Arabidopsis thaliana	core promoter element around -30 of transcription start
BnJAZ5	BnaA02G0001900ZS	TATA-box	TATAA	1559	5	-	Arabidopsis thaliana	core promoter element around -30 of transcription start
BnJAZ5	BnaA02G0001900ZS	TATA-box	TATA	1560	4	-	Arabidopsis thaliana	core promoter element around -30 of transcription start
BnJAZ5	BnaA02G0001900ZS	TATA-box	TATA	1768	4	-	Arabidopsis thaliana	core promoter element around -30 of transcription start
BnJAZ5	BnaA02G0001900ZS	G-Box	CACGTT	1849	6	+	Pisum sativum	Light responsive element
BnJAZ5	BnaA02G0001900ZS	AE-box	AGAAACAA	661	8	+	Arabidopsis thaliana	Light responsive element
BnJAZ5	BnaA02G0001900ZS	AE-box	AGAAACAA	1904	8	+	Arabidopsis thaliana	Light responsive element
BnJAZ5	BnaA02G0001900ZS	TCT-motif	TCTTAC	892	6	-	Arabidopsis thaliana	Light responsive element
BnJAZ5	BnaA02G0001900ZS	TCT-motif	TCTTAC	1170	6	+	Arabidopsis thaliana	Light responsive element
BnJAZ5	BnaA02G0001900ZS	TCT-motif	TCTTAC	1683	6	-	Arabidopsis thaliana	Light responsive element
BnJAZ5	BnaA02G0001900ZS	chs-CMA1a	TTACTTAA	273	8	-	Daucus carota	Light responsive element
BnJAZ5	BnaA02G0001900ZS	I-box	AGATAAGG	392	8	-	Triticum aestivum	Light responsive element
BnJAZ5	BnaA02G0001900ZS	Box 4	ATTAAT	498	6	+	Petroselinum crispum	Light responsive element
BnJAZ5	BnaA02G0001900ZS	Box 4	ATTAAT	1124	6	-	Petroselinum crispum	Light responsive element
BnJAZ5	BnaA02G0001900ZS	Box 4	ATTAAT	1789	6	-	Petroselinum crispum	Light responsive element
BnJAZ5	BnaA02G0001900ZS	G-box	CACGAC	1649	6	-	Zea mays	Light responsive element
BnJAZ5	BnaA02G0001900ZS	MRE	AACCTAA	647	7	+	Petroselinum crispum	Light responsive element
BnJAZ5	BnaA02G0001900ZS	CAAT-box	CAAAT	132	5	-	Pisum sativum	common cis-acting element in promoter and enhancer regions
BnJAZ5	BnaA02G0001900ZS	CAAT-box	CAAAT	162	5	+	Pisum sativum	common cis-acting element in promoter and enhancer regions
BnJAZ5	BnaA02G0001900ZS	CAAT-box	CAAAT	444	5	+	Pisum sativum	common cis-acting element in promoter and enhancer regions
BnJAZ5	BnaA02G0001900ZS	CAAT-box	CAAAT	475	5	+	Pisum sativum	common cis-acting element in promoter and enhancer regions
BnJAZ5	BnaA02G0001900ZS	CAAT-box	CAAAT	1363	5	+	Pisum sativum	common cis-acting element in promoter and enhancer regions
BnJAZ5	BnaA02G0001900ZS	CAAT-box	CAAAT	1723	5	+	Pisum sativum	common cis-acting element in promoter and enhancer regions
BnJAZ5	BnaA02G0001900ZS	CAAT-box	CCAAT	1757	5	-	Arabidopsis thaliana	common cis-acting element in promoter and enhancer regions
BnJAZ5	BnaA02G0001900ZS	CAAT-box	CCAAT	1806	5	+	Arabidopsis thaliana	common cis-acting element in promoter and enhancer regions
BnJAZ5	BnaA02G0001900ZS	CAAT-box	CAAAT	1875	5	-	Pisum sativum	common cis-acting element in promoter and enhancer regions
BnJAZ5	BnaA02G0001900ZS		motif_sequence	136	4	-	organism	short_function
BnJAZ5	BnaA02G0001900ZS		motif_sequence	262	4	+	organism	short_function
BnJAZ5	BnaA02G0001900ZS		motif_sequence	335	4	-	organism	short_function
BnJAZ5	BnaA02G0001900ZS		motif_sequence	436	4	+	organism	short_function
BnJAZ5	BnaA02G0001900ZS		motif_sequence	462	4	+	organism	short_function
BnJAZ5	BnaA02G0001900ZS		motif_sequence	625	4	-	organism	short_function
BnJAZ5	BnaA02G0001900ZS		motif_sequence	728	4	+	organism	short_function
BnJAZ5	BnaA02G0001900ZS		motif_sequence	1033	4	+	organism	short_function
BnJAZ5	BnaA02G0001900ZS		motif_sequence	1041	4	-	organism	short_function
BnJAZ5	BnaA02G0001900ZS		motif_sequence	1118	4	+	organism	short_function
BnJAZ5	BnaA02G0001900ZS		motif_sequence	1250	4	-	organism	short_function
BnJAZ5	BnaA02G0001900ZS		motif_sequence	1443	4	+	organism	short_function
BnJAZ5	BnaA02G0001900ZS		motif_sequence	1464	4	-	organism	short_function
BnJAZ5	BnaA02G0001900ZS		motif_sequence	1553	4	-	organism	short_function
BnJAZ5	BnaA02G0001900ZS		motif_sequence	1610	4	-	organism	short_function
BnJAZ5	BnaA02G0001900ZS		motif_sequence	1678	4	-	organism	short_function
BnJAZ5	BnaA02G0001900ZS		motif_sequence	1699	4	+	organism	short_function
BnJAZ5	BnaA02G0001900ZS		motif_sequence	1866	4	+	organism	short_function
BnJAZ5	BnaA02G0001900ZS	ABRE	ACGTG	1849	5	-	Arabidopsis thaliana	abscisic acid responsiveness
BnJAZ5	BnaA02G0001900ZS	TGACG-motif	TGACG	746	5	-	Hordeum vulgare	MeJA responsive element
BnJAZ5	BnaA02G0001900ZS	TGACG-motif	TGACG	1021	5	+	Hordeum vulgare	MeJA responsive element
BnJAZ5	BnaA02G0001900ZS	TGACG-motif	TGACG	1861	5	+	Hordeum vulgare	MeJA responsive element
BnJAZ5	BnaA02G0001900ZS	CGTCA-motif	CGTCA	746	5	+	Hordeum vulgare	MeJA responsive element
BnJAZ5	BnaA02G0001900ZS	CGTCA-motif	CGTCA	1021	5	-	Hordeum vulgare	MeJA responsive element
BnJAZ5	BnaA02G0001900ZS	CGTCA-motif	CGTCA	1861	5	-	Hordeum vulgare	MeJA responsive element
BnJAZ5	BnaA02G0001900ZS	ARE	AAACCA	187	6	+	Zea mays	the anaerobic induction
BnJAZ5	BnaA02G0001900ZS	ARE	AAACCA	655	6	+	Zea mays	the anaerobic induction
BnJAZ5	BnaA02G0001900ZS	P-box	CCTTTTG	326	7	-	Oryza sativa	gibberellin-responsive element
BnJAZ5	BnaA02G0001900ZS	GARE-motif	TCTGTTG	814	7	-	Brassica oleracea	gibberellin-responsive element
BnJAZ5	BnaA02G0001900ZS	TGA-element	AACGAC	1334	6	+	Brassica oleracea	auxin-responsive element
BnJAZ5	BnaA02G0001900ZS	TGA-element	AACGAC	1826	6	+	Brassica oleracea	auxin-responsive element
BnJAZ5	BnaA02G0001900ZS	TGA-element	AACGAC	1960	6	+	Brassica oleracea	auxin-responsive element
BnJAZ5	BnaA02G0001900ZS	TC-rich repeats	ATTCTCTAAC	640	9	+	Nicotiana tabacum	defense and stress responsiveness
BnJAZ5	BnaA02G0001900ZS	CCAAT-box	CAACGG	1132	6	+	Hordeum vulgare	MYBHv1 binding site
BnJAZ5	BnaA02G0001900ZS	circadian	CAAAGATATC	1111	9	+	Lycopersicon esculentum	circadian control
BnJAZ5	BnaA02G0001900ZS	O2-site	GATGA(C/T)(A/G)TG(A/G)	97	8	+	Zea mays	zein metabolism regulation
BnJAZ5	BnaA02G0001900ZS	O2-site	GATGATGTGG	838	9	-	Zea mays	zein metabolism regulation
BnJAZ5	BnaA02G0001900ZS	HD-Zip 1	CAAT(A/T)ATTG	1807	8.5	-	Arabidopsis thaliana	differentiation of the palisade mesophyll cells
BnJAZ5	BnaA02G0001900ZS	MYB recognition site	CCGTTG	1132	6	-	Arabidopsis thaliana
BnJAZ5	BnaA02G0001900ZS	TCA	TCATCTTCAT	726	9	+	Pisum sativum
BnJAZ5	BnaA02G0001900ZS	Unnamed__4	CTCC	18	4	+	Petroselinum hortense
BnJAZ5	BnaA02G0001900ZS	Unnamed__4	CTCC	84	4	+	Petroselinum hortense
BnJAZ5	BnaA02G0001900ZS	Unnamed__4	CTCC	198	4	+	Petroselinum hortense
BnJAZ5	BnaA02G0001900ZS	Unnamed__4	CTCC	331	4	-	Petroselinum hortense
BnJAZ5	BnaA02G0001900ZS	Unnamed__4	CTCC	414	4	-	Petroselinum hortense
BnJAZ5	BnaA02G0001900ZS	Unnamed__4	CTCC	585	4	+	Petroselinum hortense
BnJAZ5	BnaA02G0001900ZS	Unnamed__4	CTCC	797	4	+	Petroselinum hortense
BnJAZ5	BnaA02G0001900ZS	Unnamed__4	CTCC	982	4	-	Petroselinum hortense
BnJAZ5	BnaA02G0001900ZS	Unnamed__4	CTCC	1250	4	-	Petroselinum hortense
BnJAZ5	BnaA02G0001900ZS	Unnamed__4	CTCC	1528	4	-	Petroselinum hortense
BnJAZ5	BnaA02G0001900ZS	Unnamed__4	CTCC	1553	4	-	Petroselinum hortense
BnJAZ5	BnaA02G0001900ZS	Unnamed__4	CTCC	1591	4	-	Petroselinum hortense
BnJAZ5	BnaA02G0001900ZS	Unnamed__4	CTCC	1610	4	-	Petroselinum hortense
BnJAZ5	BnaA02G0001900ZS	Unnamed__4	CTCC	1694	4	-	Petroselinum hortense
BnJAZ5	BnaA02G0001900ZS	Unnamed__4	CTCC	1801	4	-	Petroselinum hortense
BnJAZ5	BnaA02G0001900ZS	W box	TTGACC	1136	6	-	Arabidopsis thaliana
BnJAZ5	BnaA02G0001900ZS	W box	TTGACC	1761	6	-	Arabidopsis thaliana
BnJAZ5	BnaA02G0001900ZS	AT~TATA-box	TATATA	1153	6	-	Arabidopsis thaliana
BnJAZ5	BnaA02G0001900ZS	Unnamed__1	CGTGG	368	5	-	Zea mays
BnJAZ5	BnaA02G0001900ZS	as-1	TGACG	746	5	-	Arabidopsis thaliana
BnJAZ5	BnaA02G0001900ZS	as-1	TGACG	1021	5	+	Arabidopsis thaliana
BnJAZ5	BnaA02G0001900ZS	as-1	TGACG	1861	5	+	Arabidopsis thaliana
BnJAZ5	BnaA02G0001900ZS	MYB	CAACAG	814	6	+	Arabidopsis thaliana
BnJAZ5	BnaA02G0001900ZS	MYB	TAACCA	1176	6	+	Arabidopsis thaliana
BnJAZ5	BnaA02G0001900ZS	MYB	CAACAG	1314	6	+	Arabidopsis thaliana
BnJAZ5	BnaA02G0001900ZS	AAGAA-motif	GAAAGAA	703	7	+	Avena sativa
BnJAZ5	BnaA02G0001900ZS	AAGAA-motif	GAAAGAA	1089	7	+	Avena sativa
BnJAZ5	BnaA02G0001900ZS	Myb-binding site	CAACAG	814	6	+	Nicotiana tabacum
BnJAZ5	BnaA02G0001900ZS	Myb-binding site	CAACAG	1314	6	+	Nicotiana tabacum
BnJAZ5	BnaA02G0001900ZS	STRE	AGGGG	1524	5	+	Arabidopsis thaliana
BnJAZ5	BnaA02G0001900ZS	CAAT-box	CAAT	317	4	-	Nicotiana glutinosa
BnJAZ5	BnaA02G0001900ZS	CAAT-box	CAAT	434	4	+	Nicotiana glutinosa
BnJAZ5	BnaA02G0001900ZS	CAAT-box	CAAT	468	4	-	Nicotiana glutinosa
BnJAZ5	BnaA02G0001900ZS	CAAT-box	CAAT	487	4	+	Nicotiana glutinosa
BnJAZ5	BnaA02G0001900ZS	CAAT-box	CAAT	567	4	+	Nicotiana glutinosa
BnJAZ5	BnaA02G0001900ZS	CAAT-box	CAAT	886	4	+	Nicotiana glutinosa
BnJAZ5	BnaA02G0001900ZS	CAAT-box	CAAT	976	4	+	Nicotiana glutinosa
BnJAZ5	BnaA02G0001900ZS	CAAT-box	CAAT	1045	4	-	Nicotiana glutinosa
BnJAZ5	BnaA02G0001900ZS	CAAT-box	CAAT	1069	4	+	Nicotiana glutinosa
BnJAZ5	BnaA02G0001900ZS	CAAT-box	CAAT	1076	4	-	Nicotiana glutinosa
BnJAZ5	BnaA02G0001900ZS	CAAT-box	CAAT	1197	4	+	Nicotiana glutinosa
BnJAZ5	BnaA02G0001900ZS	CAAT-box	CAAT	1233	4	+	Nicotiana glutinosa
BnJAZ5	BnaA02G0001900ZS	CAAT-box	CAAT	1239	4	-	Nicotiana glutinosa
BnJAZ5	BnaA02G0001900ZS	CAAT-box	CAAT	1322	4	-	Nicotiana glutinosa
BnJAZ5	BnaA02G0001900ZS	CAAT-box	CAAT	1569	4	-	Nicotiana glutinosa
BnJAZ5	BnaA02G0001900ZS	CAAT-box	CAAT	1637	4	+	Nicotiana glutinosa
BnJAZ5	BnaA02G0001900ZS	CAAT-box	CAAT	1807	4	+	Nicotiana glutinosa
BnJAZ5	BnaA02G0001900ZS	CAAT-box	CAAT	1812	4	-	Nicotiana glutinosa
BnJAZ5	BnaA02G0001900ZS	CAAT-box	CAAT	1837	4	-	Nicotiana glutinosa
BnJAZ5	BnaA02G0001900ZS	CAAT-box	CAAT	1930	4	-	Nicotiana glutinosa
BnJAZ5	BnaA02G0001900ZS	MYC	CATGTG	281	6	-	Arabidopsis thaliana
BnJAZ5	BnaA02G0001900ZS	MYC	CATTTG	1723	6	-	Arabidopsis thaliana
BnJAZ5	BnaA02G0001900ZS	MYB-like sequence	TAACCA	1176	6	+	Arabidopsis thaliana
BnJAZ6	BnaA02G0047200ZS	TATA-box	TATACA	140	6	-	Helianthus annuus	core promoter element around -30 of transcription start
BnJAZ6	BnaA02G0047200ZS	TATA-box	TATA	142	4	+	Arabidopsis thaliana	core promoter element around -30 of transcription start
BnJAZ6	BnaA02G0047200ZS	TATA-box	ATATAA	154	6	+	Brassica oleracea	core promoter element around -30 of transcription start
BnJAZ6	BnaA02G0047200ZS	TATA-box	TATA	155	4	+	Arabidopsis thaliana	core promoter element around -30 of transcription start
BnJAZ6	BnaA02G0047200ZS	TATA-box	ATATAA	262	6	+	Brassica oleracea	core promoter element around -30 of transcription start
BnJAZ6	BnaA02G0047200ZS	TATA-box	TATA	263	4	+	Arabidopsis thaliana	core promoter element around -30 of transcription start
BnJAZ6	BnaA02G0047200ZS	TATA-box	ATTATA	310	6	+	Brassica napus	core promoter element around -30 of transcription start
BnJAZ6	BnaA02G0047200ZS	TATA-box	TATAA	311	5	-	Arabidopsis thaliana	core promoter element around -30 of transcription start
BnJAZ6	BnaA02G0047200ZS	TATA-box	TATA	312	4	+	Arabidopsis thaliana	core promoter element around -30 of transcription start
BnJAZ6	BnaA02G0047200ZS	TATA-box	TATA	331	4	+	Arabidopsis thaliana	core promoter element around -30 of transcription start
BnJAZ6	BnaA02G0047200ZS	TATA-box	TATATTTATATTT	425	12	-	Avena sativa	core promoter element around -30 of transcription start
BnJAZ6	BnaA02G0047200ZS	TATA-box	ATATAT	433	6	+	Brassica napus	core promoter element around -30 of transcription start
BnJAZ6	BnaA02G0047200ZS	TATA-box	TATA	434	4	+	Arabidopsis thaliana	core promoter element around -30 of transcription start
BnJAZ6	BnaA02G0047200ZS	TATA-box	TATA	446	4	+	Arabidopsis thaliana	core promoter element around -30 of transcription start
BnJAZ6	BnaA02G0047200ZS	TATA-box	TATAAAA	594	7	-	Pisum sativum	core promoter element around -30 of transcription start
BnJAZ6	BnaA02G0047200ZS	TATA-box	TATAAA	595	6	-	Helianthus annuus	core promoter element around -30 of transcription start
BnJAZ6	BnaA02G0047200ZS	TATA-box	TATAA	596	5	-	Arabidopsis thaliana	core promoter element around -30 of transcription start
BnJAZ6	BnaA02G0047200ZS	TATA-box	TATA	597	4	+	Arabidopsis thaliana	core promoter element around -30 of transcription start
BnJAZ6	BnaA02G0047200ZS	TATA-box	TAAAGATT	806	8	+	Arabidopsis thaliana	core promoter element around -30 of transcription start
BnJAZ6	BnaA02G0047200ZS	TATA-box	TATA	997	4	+	Arabidopsis thaliana	core promoter element around -30 of transcription start
BnJAZ6	BnaA02G0047200ZS	TATA-box	TATAAAT	1061	7	-	Brassica juncea	core promoter element around -30 of transcription start
BnJAZ6	BnaA02G0047200ZS	TATA-box	TATAAA	1062	6	-	Helianthus annuus	core promoter element around -30 of transcription start
BnJAZ6	BnaA02G0047200ZS	TATA-box	TATAA	1063	5	-	Arabidopsis thaliana	core promoter element around -30 of transcription start
BnJAZ6	BnaA02G0047200ZS	TATA-box	TATA	1064	4	-	Arabidopsis thaliana	core promoter element around -30 of transcription start
BnJAZ6	BnaA02G0047200ZS	TATA-box	TATA	1084	4	-	Arabidopsis thaliana	core promoter element around -30 of transcription start
BnJAZ6	BnaA02G0047200ZS	TATA-box	TATA	1125	4	-	Arabidopsis thaliana	core promoter element around -30 of transcription start
BnJAZ6	BnaA02G0047200ZS	TATA-box	TATACA	1157	6	-	Helianthus annuus	core promoter element around -30 of transcription start
BnJAZ6	BnaA02G0047200ZS	TATA-box	TATA	1159	4	-	Arabidopsis thaliana	core promoter element around -30 of transcription start
BnJAZ6	BnaA02G0047200ZS	TATA-box	TATAA	1185	5	-	Arabidopsis thaliana	core promoter element around -30 of transcription start
BnJAZ6	BnaA02G0047200ZS	TATA-box	TATA	1186	4	-	Arabidopsis thaliana	core promoter element around -30 of transcription start
BnJAZ6	BnaA02G0047200ZS	TATA-box	ATATAA	1249	6	+	Brassica oleracea	core promoter element around -30 of transcription start
BnJAZ6	BnaA02G0047200ZS	TATA-box	TATA	1250	4	-	Arabidopsis thaliana	core promoter element around -30 of transcription start
BnJAZ6	BnaA02G0047200ZS	TATA-box	ATTATA	1337	6	+	Brassica napus	core promoter element around -30 of transcription start
BnJAZ6	BnaA02G0047200ZS	TATA-box	TATAA	1338	5	-	Arabidopsis thaliana	core promoter element around -30 of transcription start
BnJAZ6	BnaA02G0047200ZS	TATA-box	TATA	1339	4	-	Arabidopsis thaliana	core promoter element around -30 of transcription start
BnJAZ6	BnaA02G0047200ZS	TATA-box	TATA	1378	4	-	Arabidopsis thaliana	core promoter element around -30 of transcription start
BnJAZ6	BnaA02G0047200ZS	TATA-box	TATA	1558	4	-	Arabidopsis thaliana	core promoter element around -30 of transcription start
BnJAZ6	BnaA02G0047200ZS	TATA-box	TATATAA	1845	7	-	Arabidopsis thaliana	core promoter element around -30 of transcription start
BnJAZ6	BnaA02G0047200ZS	TATA-box	TATATA	1846	6	-	Arabidopsis thaliana	core promoter element around -30 of transcription start
BnJAZ6	BnaA02G0047200ZS	TATA-box	TATA	1848	4	-	Arabidopsis thaliana	core promoter element around -30 of transcription start
BnJAZ6	BnaA02G0047200ZS	TATA-box	TATAA	1853	5	-	Arabidopsis thaliana	core promoter element around -30 of transcription start
BnJAZ6	BnaA02G0047200ZS	TATA-box	TATA	1854	4	-	Arabidopsis thaliana	core promoter element around -30 of transcription start
BnJAZ6	BnaA02G0047200ZS	ATCT-motif	AATCTAATCC	609	9	-	Pisum sativum	Light responsive element
BnJAZ6	BnaA02G0047200ZS	G-Box	CACGTT	474	6	+	Pisum sativum	Light responsive element
BnJAZ6	BnaA02G0047200ZS	G-Box	CACGTT	722	6	-	Pisum sativum	Light responsive element
BnJAZ6	BnaA02G0047200ZS	G-Box	CACGTG	869	6	+	Pisum sativum	Light responsive element
BnJAZ6	BnaA02G0047200ZS	AE-box	AGAAACAA	349	8	-	Arabidopsis thaliana	Light responsive element
BnJAZ6	BnaA02G0047200ZS	TCT-motif	TCTTAC	1670	6	-	Arabidopsis thaliana	Light responsive element
BnJAZ6	BnaA02G0047200ZS	GT1-motif	GGTTAA	1005	6	-	Arabidopsis thaliana	light responsive element
BnJAZ6	BnaA02G0047200ZS	GATA-motif	GATAGGG	529	7	-	Pisum sativum	Light responsive element
BnJAZ6	BnaA02G0047200ZS	Box 4	ATTAAT	70	6	+	Petroselinum crispum	Light responsive element
BnJAZ6	BnaA02G0047200ZS	Box 4	ATTAAT	429	6	+	Petroselinum crispum	Light responsive element
BnJAZ6	BnaA02G0047200ZS	Box 4	ATTAAT	1241	6	-	Petroselinum crispum	Light responsive element
BnJAZ6	BnaA02G0047200ZS	G-box	TAAACGTG	474	8	-	Brassica oleracea	Light responsive element
BnJAZ6	BnaA02G0047200ZS	G-box	CACGTG	869	6	+	Arabidopsis thaliana	Light responsive element
BnJAZ6	BnaA02G0047200ZS	G-box	CACGAC	957	6	+	Zea mays	Light responsive element
BnJAZ6	BnaA02G0047200ZS	MRE	AACCTAA	463	7	-	Petroselinum crispum	Light responsive element
BnJAZ6	BnaA02G0047200ZS	CAAT-box	CAAAT	192	5	-	Pisum sativum	common cis-acting element in promoter and enhancer regions
BnJAZ6	BnaA02G0047200ZS	CAAT-box	CAAAT	520	5	-	Pisum sativum	common cis-acting element in promoter and enhancer regions
BnJAZ6	BnaA02G0047200ZS	CAAT-box	CAAAT	601	5	-	Pisum sativum	common cis-acting element in promoter and enhancer regions
BnJAZ6	BnaA02G0047200ZS	CAAT-box	CCAAT	748	5	+	Arabidopsis thaliana	common cis-acting element in promoter and enhancer regions
BnJAZ6	BnaA02G0047200ZS	CAAT-box	CAAAT	1080	5	+	Pisum sativum	common cis-acting element in promoter and enhancer regions
BnJAZ6	BnaA02G0047200ZS	CAAT-box	CAAAT	1358	5	-	Pisum sativum	common cis-acting element in promoter and enhancer regions
BnJAZ6	BnaA02G0047200ZS	CAAT-box	CAAAT	1415	5	-	Pisum sativum	common cis-acting element in promoter and enhancer regions
BnJAZ6	BnaA02G0047200ZS	CAAT-box	CAAAT	1465	5	+	Pisum sativum	common cis-acting element in promoter and enhancer regions
BnJAZ6	BnaA02G0047200ZS	CAAT-box	CAAAT	1507	5	+	Pisum sativum	common cis-acting element in promoter and enhancer regions
BnJAZ6	BnaA02G0047200ZS	CAAT-box	CCAAT	1646	5	+	Arabidopsis thaliana	common cis-acting element in promoter and enhancer regions
BnJAZ6	BnaA02G0047200ZS	CAAT-box	CAAAT	1654	5	-	Pisum sativum	common cis-acting element in promoter and enhancer regions
BnJAZ6	BnaA02G0047200ZS		motif_sequence	654	4	-	organism	short_function
BnJAZ6	BnaA02G0047200ZS		motif_sequence	712	4	-	organism	short_function
BnJAZ6	BnaA02G0047200ZS		motif_sequence	1170	4	-	organism	short_function
BnJAZ6	BnaA02G0047200ZS		motif_sequence	1282	4	-	organism	short_function
BnJAZ6	BnaA02G0047200ZS		motif_sequence	1441	4	-	organism	short_function
BnJAZ6	BnaA02G0047200ZS		motif_sequence	1658	4	-	organism	short_function
BnJAZ6	BnaA02G0047200ZS		motif_sequence	1725	4	+	organism	short_function
BnJAZ6	BnaA02G0047200ZS		motif_sequence	1935	4	+	organism	short_function
BnJAZ6	BnaA02G0047200ZS		motif_sequence	1972	4	+	organism	short_function
BnJAZ6	BnaA02G0047200ZS	ABRE	ACGTG	474	5	-	Arabidopsis thaliana	abscisic acid responsiveness
BnJAZ6	BnaA02G0047200ZS	ABRE	ACGTG	723	5	+	Arabidopsis thaliana	abscisic acid responsiveness
BnJAZ6	BnaA02G0047200ZS	ABRE	CACGTG	869	6	+	Arabidopsis thaliana	abscisic acid responsiveness
BnJAZ6	BnaA02G0047200ZS	ABRE	ACGTG	870	5	+	Arabidopsis thaliana	abscisic acid responsiveness
BnJAZ6	BnaA02G0047200ZS	TGACG-motif	TGACG	698	5	-	Hordeum vulgare	MeJA responsive element
BnJAZ6	BnaA02G0047200ZS	CGTCA-motif	CGTCA	698	5	+	Hordeum vulgare	MeJA responsive element
BnJAZ6	BnaA02G0047200ZS	ARE	AAACCA	990	6	+	Zea mays	the anaerobic induction
BnJAZ6	BnaA02G0047200ZS	ARE	AAACCA	1274	6	-	Zea mays	the anaerobic induction
BnJAZ6	BnaA02G0047200ZS	P-box	CCTTTTG	506	7	-	Oryza sativa	gibberellin-responsive element
BnJAZ6	BnaA02G0047200ZS	TATC-box	TATCCCA	150	7	-	Oryza sativa	gibberellin-responsive element
BnJAZ6	BnaA02G0047200ZS	TATC-box	TATCCCA	258	7	-	Oryza sativa	gibberellin-responsive element
BnJAZ6	BnaA02G0047200ZS	TGA-element	AACGAC	792	6	+	Brassica oleracea	auxin-responsive element
BnJAZ6	BnaA02G0047200ZS	MBS	CAACTG	346	6	-	Arabidopsis thaliana	drought-inducibility
BnJAZ6	BnaA02G0047200ZS	AT-rich element	ATAGAAATCAA	914	10	-	Glycine max	binding site of AT-rich DNA binding protein (ATBP-1)
BnJAZ6	BnaA02G0047200ZS	TCA-element	CCATCTTTTT	1820	9	-	Nicotiana tabacum	salicylic acid responsiveness
BnJAZ6	BnaA02G0047200ZS	Myb	CAACTG	346	6	-	Arabidopsis thaliana
BnJAZ6	BnaA02G0047200ZS	Myb	TAACTG	1010	6	-	Arabidopsis thaliana
BnJAZ6	BnaA02G0047200ZS	Myb	TAACTG	1041	6	-	Arabidopsis thaliana
BnJAZ6	BnaA02G0047200ZS	Unnamed__4	CTCC	817	4	-	Petroselinum hortense
BnJAZ6	BnaA02G0047200ZS	Unnamed__4	CTCC	854	4	+	Petroselinum hortense
BnJAZ6	BnaA02G0047200ZS	Unnamed__4	CTCC	947	4	+	Petroselinum hortense
BnJAZ6	BnaA02G0047200ZS	Unnamed__4	CTCC	969	4	-	Petroselinum hortense
BnJAZ6	BnaA02G0047200ZS	Unnamed__4	CTCC	1195	4	-	Petroselinum hortense
BnJAZ6	BnaA02G0047200ZS	Unnamed__4	CTCC	1780	4	-	Petroselinum hortense
BnJAZ6	BnaA02G0047200ZS	Unnamed__4	CTCC	1788	4	-	Petroselinum hortense
BnJAZ6	BnaA02G0047200ZS	AT~TATA-box	TATATA	1846	6	-	Arabidopsis thaliana
BnJAZ6	BnaA02G0047200ZS	ERE	ATTTTAAA	119	8	+	Nicotiana glutinos
BnJAZ6	BnaA02G0047200ZS	ERE	ATTTTAAA	1428	8	+	Nicotiana glutinos
BnJAZ6	BnaA02G0047200ZS	Unnamed__2	AACCTAACCT	460	9	-	Petroselinum hortense
BnJAZ6	BnaA02G0047200ZS	as-1	TGACG	698	5	-	Arabidopsis thaliana
BnJAZ6	BnaA02G0047200ZS	DRE core	GCCGAC	20	6	-	Arabidopsis thaliana
BnJAZ6	BnaA02G0047200ZS	MYB	TAACCA	673	6	-	Arabidopsis thaliana
BnJAZ6	BnaA02G0047200ZS	MYB	TAACCA	1006	6	+	Arabidopsis thaliana
BnJAZ6	BnaA02G0047200ZS	AAGAA-motif	gGTAAAGAAA	1001	9	-	Avena sativa
BnJAZ6	BnaA02G0047200ZS	AAGAA-motif	GAAAGAA	1884	7	-	Avena sativa
BnJAZ6	BnaA02G0047200ZS	CAAT-box	CAAT	17	4	-	Nicotiana glutinosa
BnJAZ6	BnaA02G0047200ZS	CAAT-box	CAAT	101	4	+	Nicotiana glutinosa
BnJAZ6	BnaA02G0047200ZS	CAAT-box	CAAT	210	4	+	Nicotiana glutinosa
BnJAZ6	BnaA02G0047200ZS	CAAT-box	CAAT	334	4	-	Nicotiana glutinosa
BnJAZ6	BnaA02G0047200ZS	CAAT-box	CAAT	397	4	-	Nicotiana glutinosa
BnJAZ6	BnaA02G0047200ZS	CAAT-box	CAAT	749	4	+	Nicotiana glutinosa
BnJAZ6	BnaA02G0047200ZS	CAAT-box	CAAT	1059	4	+	Nicotiana glutinosa
BnJAZ6	BnaA02G0047200ZS	CAAT-box	CAAT	1164	4	-	Nicotiana glutinosa
BnJAZ6	BnaA02G0047200ZS	CAAT-box	CAAT	1289	4	+	Nicotiana glutinosa
BnJAZ6	BnaA02G0047200ZS	CAAT-box	CAAT	1311	4	+	Nicotiana glutinosa
BnJAZ6	BnaA02G0047200ZS	CAAT-box	CAAT	1381	4	-	Nicotiana glutinosa
BnJAZ6	BnaA02G0047200ZS	CAAT-box	CAAT	1435	4	-	Nicotiana glutinosa
BnJAZ6	BnaA02G0047200ZS	CAAT-box	CAAT	1448	4	+	Nicotiana glutinosa
BnJAZ6	BnaA02G0047200ZS	CAAT-box	CAAT	1590	4	+	Nicotiana glutinosa
BnJAZ6	BnaA02G0047200ZS	CAAT-box	CAAT	1614	4	+	Nicotiana glutinosa
BnJAZ6	BnaA02G0047200ZS	CAAT-box	CAAT	1647	4	+	Nicotiana glutinosa
BnJAZ6	BnaA02G0047200ZS	STRE	AGGGG	528	5	-	Arabidopsis thaliana
BnJAZ6	BnaA02G0047200ZS	STRE	AGGGG	631	5	+	Arabidopsis thaliana
BnJAZ6	BnaA02G0047200ZS	MYB-like sequence	TAACCA	673	6	-	Arabidopsis thaliana
BnJAZ6	BnaA02G0047200ZS	MYB-like sequence	TAACCA	1006	6	+	Arabidopsis thaliana
BnJAZ6	BnaA02G0047200ZS	MYC	CATGTG	1747	6	+	Arabidopsis thaliana
BnJAZ6	BnaA02G0047200ZS	MYC	CATGTG	1897	6	-	Arabidopsis thaliana
BnJAZ7	BnaA02G0190100ZS	TATA-box	ATTATA	12	6	+	Brassica napus	core promoter element around -30 of transcription start
BnJAZ7	BnaA02G0190100ZS	TATA-box	TATAA	13	5	-	Arabidopsis thaliana	core promoter element around -30 of transcription start
BnJAZ7	BnaA02G0190100ZS	TATA-box	TATA	14	4	+	Arabidopsis thaliana	core promoter element around -30 of transcription start
BnJAZ7	BnaA02G0190100ZS	TATA-box	ATATAT	92	6	+	Brassica napus	core promoter element around -30 of transcription start
BnJAZ7	BnaA02G0190100ZS	TATA-box	TATATA	93	6	+	Arabidopsis thaliana	core promoter element around -30 of transcription start
BnJAZ7	BnaA02G0190100ZS	TATA-box	ATATAA	94	6	+	Brassica oleracea	core promoter element around -30 of transcription start
BnJAZ7	BnaA02G0190100ZS	TATA-box	TATA	95	4	+	Arabidopsis thaliana	core promoter element around -30 of transcription start
BnJAZ7	BnaA02G0190100ZS	TATA-box	TATA	129	4	+	Arabidopsis thaliana	core promoter element around -30 of transcription start
BnJAZ7	BnaA02G0190100ZS	TATA-box	ATATAA	135	6	+	Brassica oleracea	core promoter element around -30 of transcription start
BnJAZ7	BnaA02G0190100ZS	TATA-box	TATA	136	4	+	Arabidopsis thaliana	core promoter element around -30 of transcription start
BnJAZ7	BnaA02G0190100ZS	TATA-box	TATACA	148	6	-	Helianthus annuus	core promoter element around -30 of transcription start
BnJAZ7	BnaA02G0190100ZS	TATA-box	TATA	150	4	+	Arabidopsis thaliana	core promoter element around -30 of transcription start
BnJAZ7	BnaA02G0190100ZS	TATA-box	TATA	195	4	+	Arabidopsis thaliana	core promoter element around -30 of transcription start
BnJAZ7	BnaA02G0190100ZS	TATA-box	TATAAAA	213	7	-	Pisum sativum	core promoter element around -30 of transcription start
BnJAZ7	BnaA02G0190100ZS	TATA-box	TATAAA	214	6	-	Helianthus annuus	core promoter element around -30 of transcription start
BnJAZ7	BnaA02G0190100ZS	TATA-box	TATAA	215	5	-	Arabidopsis thaliana	core promoter element around -30 of transcription start
BnJAZ7	BnaA02G0190100ZS	TATA-box	TATA	216	4	+	Arabidopsis thaliana	core promoter element around -30 of transcription start
BnJAZ7	BnaA02G0190100ZS	TATA-box	TATATAA	236	7	-	Arabidopsis thaliana	core promoter element around -30 of transcription start
BnJAZ7	BnaA02G0190100ZS	TATA-box	TATATA	237	6	+	Arabidopsis thaliana	core promoter element around -30 of transcription start
BnJAZ7	BnaA02G0190100ZS	TATA-box	ATATAA	238	6	+	Brassica oleracea	core promoter element around -30 of transcription start
BnJAZ7	BnaA02G0190100ZS	TATA-box	TATA	239	4	+	Arabidopsis thaliana	core promoter element around -30 of transcription start
BnJAZ7	BnaA02G0190100ZS	TATA-box	TACAAAA	261	7	+	Oryza sativa	core promoter element around -30 of transcription start
BnJAZ7	BnaA02G0190100ZS	TATA-box	TATA	397	4	+	Arabidopsis thaliana	core promoter element around -30 of transcription start
BnJAZ7	BnaA02G0190100ZS	TATA-box	TATAAAT	493	7	-	Brassica juncea	core promoter element around -30 of transcription start
BnJAZ7	BnaA02G0190100ZS	TATA-box	TATAAA	494	6	-	Helianthus annuus	core promoter element around -30 of transcription start
BnJAZ7	BnaA02G0190100ZS	TATA-box	TATAA	495	5	-	Arabidopsis thaliana	core promoter element around -30 of transcription start
BnJAZ7	BnaA02G0190100ZS	TATA-box	TATA	496	4	+	Arabidopsis thaliana	core promoter element around -30 of transcription start
BnJAZ7	BnaA02G0190100ZS	TATA-box	ATTATA	499	6	+	Brassica napus	core promoter element around -30 of transcription start
BnJAZ7	BnaA02G0190100ZS	TATA-box	TATAA	500	5	-	Arabidopsis thaliana	core promoter element around -30 of transcription start
BnJAZ7	BnaA02G0190100ZS	TATA-box	TATA	501	4	+	Arabidopsis thaliana	core promoter element around -30 of transcription start
BnJAZ7	BnaA02G0190100ZS	TATA-box	ATTATA	795	6	+	Brassica napus	core promoter element around -30 of transcription start
BnJAZ7	BnaA02G0190100ZS	TATA-box	TATAA	796	5	-	Arabidopsis thaliana	core promoter element around -30 of transcription start
BnJAZ7	BnaA02G0190100ZS	TATA-box	TATA	797	4	+	Arabidopsis thaliana	core promoter element around -30 of transcription start
BnJAZ7	BnaA02G0190100ZS	TATA-box	TATA	847	4	+	Arabidopsis thaliana	core promoter element around -30 of transcription start
BnJAZ7	BnaA02G0190100ZS	TATA-box	TATA	897	4	+	Arabidopsis thaliana	core promoter element around -30 of transcription start
BnJAZ7	BnaA02G0190100ZS	TATA-box	TATAAA	944	6	-	Helianthus annuus	core promoter element around -30 of transcription start
BnJAZ7	BnaA02G0190100ZS	TATA-box	TATAA	945	5	-	Arabidopsis thaliana	core promoter element around -30 of transcription start
BnJAZ7	BnaA02G0190100ZS	TATA-box	TATA	946	4	+	Arabidopsis thaliana	core promoter element around -30 of transcription start
BnJAZ7	BnaA02G0190100ZS	TATA-box	TATACA	1059	6	-	Helianthus annuus	core promoter element around -30 of transcription start
BnJAZ7	BnaA02G0190100ZS	TATA-box	TATA	1061	4	-	Arabidopsis thaliana	core promoter element around -30 of transcription start
BnJAZ7	BnaA02G0190100ZS	TATA-box	TATAAAA	1242	7	-	Pisum sativum	core promoter element around -30 of transcription start
BnJAZ7	BnaA02G0190100ZS	TATA-box	TATAAA	1243	6	-	Helianthus annuus	core promoter element around -30 of transcription start
BnJAZ7	BnaA02G0190100ZS	TATA-box	TATAA	1244	5	-	Arabidopsis thaliana	core promoter element around -30 of transcription start
BnJAZ7	BnaA02G0190100ZS	TATA-box	TATA	1245	4	-	Arabidopsis thaliana	core promoter element around -30 of transcription start
BnJAZ7	BnaA02G0190100ZS	TATA-box	ATATAA	1346	6	+	Brassica oleracea	core promoter element around -30 of transcription start
BnJAZ7	BnaA02G0190100ZS	TATA-box	TATA	1347	4	-	Arabidopsis thaliana	core promoter element around -30 of transcription start
BnJAZ7	BnaA02G0190100ZS	TATA-box	ATTATA	1371	6	+	Brassica napus	core promoter element around -30 of transcription start
BnJAZ7	BnaA02G0190100ZS	TATA-box	TATAA	1372	5	-	Arabidopsis thaliana	core promoter element around -30 of transcription start
BnJAZ7	BnaA02G0190100ZS	TATA-box	TATA	1373	4	-	Arabidopsis thaliana	core promoter element around -30 of transcription start
BnJAZ7	BnaA02G0190100ZS	TATA-box	taTATAAAtc	1406	9	-	Arabidopsis thaliana	core promoter element around -30 of transcription start
BnJAZ7	BnaA02G0190100ZS	TATA-box	TATAAAT	1407	7	-	Brassica juncea	core promoter element around -30 of transcription start
BnJAZ7	BnaA02G0190100ZS	TATA-box	TATAAA	1408	6	-	Helianthus annuus	core promoter element around -30 of transcription start
BnJAZ7	BnaA02G0190100ZS	TATA-box	TATATAA	1409	7	-	Arabidopsis thaliana	core promoter element around -30 of transcription start
BnJAZ7	BnaA02G0190100ZS	TATA-box	TATATA	1410	6	-	Arabidopsis thaliana	core promoter element around -30 of transcription start
BnJAZ7	BnaA02G0190100ZS	TATA-box	ATATAA	1411	6	+	Brassica oleracea	core promoter element around -30 of transcription start
BnJAZ7	BnaA02G0190100ZS	TATA-box	TATA	1412	4	-	Arabidopsis thaliana	core promoter element around -30 of transcription start
BnJAZ7	BnaA02G0190100ZS	TATA-box	TATATTTATATTT	1416	12	-	Avena sativa	core promoter element around -30 of transcription start
BnJAZ7	BnaA02G0190100ZS	TATA-box	ATATAA	1418	6	+	Brassica oleracea	core promoter element around -30 of transcription start
BnJAZ7	BnaA02G0190100ZS	TATA-box	TATA	1419	4	-	Arabidopsis thaliana	core promoter element around -30 of transcription start
BnJAZ7	BnaA02G0190100ZS	TATA-box	ATTATA	1423	6	+	Brassica napus	core promoter element around -30 of transcription start
BnJAZ7	BnaA02G0190100ZS	TATA-box	TATAA	1424	5	-	Arabidopsis thaliana	core promoter element around -30 of transcription start
BnJAZ7	BnaA02G0190100ZS	TATA-box	TATA	1425	4	-	Arabidopsis thaliana	core promoter element around -30 of transcription start
BnJAZ7	BnaA02G0190100ZS	TATA-box	ccTATAAAaa	1438	9	+	Arabidopsis thaliana	core promoter element around -30 of transcription start
BnJAZ7	BnaA02G0190100ZS	TATA-box	TATA	1518	4	-	Arabidopsis thaliana	core promoter element around -30 of transcription start
BnJAZ7	BnaA02G0190100ZS	TATA-box	ccTATAAAaa	1824	9	+	Arabidopsis thaliana	core promoter element around -30 of transcription start
BnJAZ7	BnaA02G0190100ZS	ATCT-motif	AATCTAATCC	271	9	-	Pisum sativum	Light responsive element
BnJAZ7	BnaA02G0190100ZS	G-Box	CACGTG	1739	6	-	Pisum sativum	Light responsive element
BnJAZ7	BnaA02G0190100ZS	GT1-motif	GGTTAAT	1747	7	-	Avena sativa	light responsive element
BnJAZ7	BnaA02G0190100ZS	GT1-motif	GGTTAA	1748	6	-	Arabidopsis thaliana	light responsive element
BnJAZ7	BnaA02G0190100ZS	LAMP-element	CTTTATCA	1088	8	-	Pisum sativum	Light responsive element
BnJAZ7	BnaA02G0190100ZS	L-box	ATCCCACCTAC	1040	10	-	Petroselinum crispum	Light responsive element
BnJAZ7	BnaA02G0190100ZS	Box 4	ATTAAT	319	6	+	Petroselinum crispum	Light responsive element
BnJAZ7	BnaA02G0190100ZS	Box 4	ATTAAT	489	6	+	Petroselinum crispum	Light responsive element
BnJAZ7	BnaA02G0190100ZS	Box 4	ATTAAT	886	6	+	Petroselinum crispum	Light responsive element
BnJAZ7	BnaA02G0190100ZS	Box 4	ATTAAT	1010	6	-	Petroselinum crispum	Light responsive element
BnJAZ7	BnaA02G0190100ZS	G-box	CACGTG	1739	6	-	Arabidopsis thaliana	Light responsive element
BnJAZ7	BnaA02G0190100ZS	CAAT-box	CAAAT	472	5	-	Pisum sativum	common cis-acting element in promoter and enhancer regions
BnJAZ7	BnaA02G0190100ZS	CAAT-box	CCAAT	631	5	+	Arabidopsis thaliana	common cis-acting element in promoter and enhancer regions
BnJAZ7	BnaA02G0190100ZS	CAAT-box	CCAAT	792	5	+	Arabidopsis thaliana	common cis-acting element in promoter and enhancer regions
BnJAZ7	BnaA02G0190100ZS	CAAT-box	CAAAT	859	5	+	Pisum sativum	common cis-acting element in promoter and enhancer regions
BnJAZ7	BnaA02G0190100ZS	CAAT-box	CAAAT	862	5	-	Pisum sativum	common cis-acting element in promoter and enhancer regions
BnJAZ7	BnaA02G0190100ZS	CAAT-box	CAAAT	883	5	+	Pisum sativum	common cis-acting element in promoter and enhancer regions
BnJAZ7	BnaA02G0190100ZS	CAAT-box	CAAAT	1030	5	+	Pisum sativum	common cis-acting element in promoter and enhancer regions
BnJAZ7	BnaA02G0190100ZS	CAAT-box	CAAAT	1049	5	-	Pisum sativum	common cis-acting element in promoter and enhancer regions
BnJAZ7	BnaA02G0190100ZS	CAAT-box	CAAAT	1070	5	+	Pisum sativum	common cis-acting element in promoter and enhancer regions
BnJAZ7	BnaA02G0190100ZS	CAAT-box	CAAAT	1132	5	-	Pisum sativum	common cis-acting element in promoter and enhancer regions
BnJAZ7	BnaA02G0190100ZS	CAAT-box	CAAAT	1144	5	-	Pisum sativum	common cis-acting element in promoter and enhancer regions
BnJAZ7	BnaA02G0190100ZS	CAAT-box	CCAAT	1170	5	+	Arabidopsis thaliana	common cis-acting element in promoter and enhancer regions
BnJAZ7	BnaA02G0190100ZS	CAAT-box	CAAAT	1177	5	-	Pisum sativum	common cis-acting element in promoter and enhancer regions
BnJAZ7	BnaA02G0190100ZS	CAAT-box	CAAAT	1182	5	-	Pisum sativum	common cis-acting element in promoter and enhancer regions
BnJAZ7	BnaA02G0190100ZS	CAAT-box	CAAAT	1217	5	-	Pisum sativum	common cis-acting element in promoter and enhancer regions
BnJAZ7	BnaA02G0190100ZS	CAAT-box	CCAAT	1473	5	+	Arabidopsis thaliana	common cis-acting element in promoter and enhancer regions
BnJAZ7	BnaA02G0190100ZS	CAAT-box	CAAAT	1503	5	+	Pisum sativum	common cis-acting element in promoter and enhancer regions
BnJAZ7	BnaA02G0190100ZS	CAAT-box	CAAAT	1508	5	+	Pisum sativum	common cis-acting element in promoter and enhancer regions
BnJAZ7	BnaA02G0190100ZS	CAAT-box	CAAAT	1522	5	+	Pisum sativum	common cis-acting element in promoter and enhancer regions
BnJAZ7	BnaA02G0190100ZS	CAAT-box	CCAAT	1614	5	+	Arabidopsis thaliana	common cis-acting element in promoter and enhancer regions
BnJAZ7	BnaA02G0190100ZS	CAAT-box	CAAAT	1625	5	+	Pisum sativum	common cis-acting element in promoter and enhancer regions
BnJAZ7	BnaA02G0190100ZS	CAAT-box	CCAAT	1894	5	-	Arabidopsis thaliana	common cis-acting element in promoter and enhancer regions
BnJAZ7	BnaA02G0190100ZS		motif_sequence	51	4	-	organism	short_function
BnJAZ7	BnaA02G0190100ZS		motif_sequence	121	4	-	organism	short_function
BnJAZ7	BnaA02G0190100ZS		motif_sequence	255	4	+	organism	short_function
BnJAZ7	BnaA02G0190100ZS		motif_sequence	556	4	-	organism	short_function
BnJAZ7	BnaA02G0190100ZS		motif_sequence	598	4	-	organism	short_function
BnJAZ7	BnaA02G0190100ZS		motif_sequence	751	4	+	organism	short_function
BnJAZ7	BnaA02G0190100ZS		motif_sequence	830	4	-	organism	short_function
BnJAZ7	BnaA02G0190100ZS		motif_sequence	836	4	+	organism	short_function
BnJAZ7	BnaA02G0190100ZS	ABRE	CACGTG	1739	6	-	Arabidopsis thaliana	abscisic acid responsiveness
BnJAZ7	BnaA02G0190100ZS	ABRE	ACGTG	1740	5	+	Arabidopsis thaliana	abscisic acid responsiveness
BnJAZ7	BnaA02G0190100ZS	ARE	AAACCA	566	6	-	Zea mays	the anaerobic induction
BnJAZ7	BnaA02G0190100ZS	ARE	AAACCA	1803	6	-	Zea mays	the anaerobic induction
BnJAZ7	BnaA02G0190100ZS	LTR	CCGAAA	362	6	+	Hordeum vulgare	low-temperature responsiveness
BnJAZ7	BnaA02G0190100ZS	LTR	CCGAAA	657	6	-	Hordeum vulgare	low-temperature responsiveness
BnJAZ7	BnaA02G0190100ZS	LTR	CCGAAA	687	6	-	Hordeum vulgare	low-temperature responsiveness
BnJAZ7	BnaA02G0190100ZS	LTR	CCGAAA	1876	6	+	Hordeum vulgare	low-temperature responsiveness
BnJAZ7	BnaA02G0190100ZS	P-box	CCTTTTG	1909	7	+	Oryza sativa	gibberellin-responsive element
BnJAZ7	BnaA02G0190100ZS	TC-rich repeats	ATTCTCTAAC	601	9	-	Nicotiana tabacum	defense and stress responsiveness
BnJAZ7	BnaA02G0190100ZS	TC-rich repeats	GTTTTCTTAC	669	9	-	Nicotiana tabacum	defense and stress responsiveness
BnJAZ7	BnaA02G0190100ZS	MBS	CAACTG	1771	6	+	Arabidopsis thaliana	drought-inducibility
BnJAZ7	BnaA02G0190100ZS	CCAAT-box	CAACGG	1554	6	-	Hordeum vulgare	MYBHv1 binding site
BnJAZ7	BnaA02G0190100ZS	O2-site	GATGA(C/T)(A/G)TG(A/G)	764	8	-	Zea mays	zein metabolism regulation
BnJAZ7	BnaA02G0190100ZS	AT-rich element	ATAGAAATCAA	1179	10	-	Glycine max	binding site of AT-rich DNA binding protein (ATBP-1)
BnJAZ7	BnaA02G0190100ZS	ACE	CTAACGTATT	611	9	+	Petroselinum crispum	light responsive element
BnJAZ7	BnaA02G0190100ZS	Unnamed__5	TGTAATAATATATTTATATT	1294	18	-	Glycine max cv. Provar	SEF1 factor binding site
BnJAZ7	BnaA02G0190100ZS	Myb	TAACTG	1163	6	-	Arabidopsis thaliana
BnJAZ7	BnaA02G0190100ZS	Myb	TAACTG	1340	6	+	Arabidopsis thaliana
BnJAZ7	BnaA02G0190100ZS	Myb	CAACTG	1771	6	+	Arabidopsis thaliana
BnJAZ7	BnaA02G0190100ZS	Unnamed__4	CTCC	781	4	-	Petroselinum hortense
BnJAZ7	BnaA02G0190100ZS	Unnamed__4	CTCC	1851	4	+	Petroselinum hortense
BnJAZ7	BnaA02G0190100ZS	MYB recognition site	CCGTTG	1554	6	+	Arabidopsis thaliana
BnJAZ7	BnaA02G0190100ZS	W box	TTGACC	913	6	+	Arabidopsis thaliana
BnJAZ7	BnaA02G0190100ZS	AT~TATA-box	TATATA	93	6	+	Arabidopsis thaliana
BnJAZ7	BnaA02G0190100ZS	AT~TATA-box	TATATA	237	6	+	Arabidopsis thaliana
BnJAZ7	BnaA02G0190100ZS	AT~TATA-box	TATATAAA	1408	8	-	Arabidopsis thaliana
BnJAZ7	BnaA02G0190100ZS	AT~TATA-box	TATATA	1410	6	-	Arabidopsis thaliana
BnJAZ7	BnaA02G0190100ZS	ERE	ATTTTAAA	103	8	+	Nicotiana glutinos
BnJAZ7	BnaA02G0190100ZS	ERE	ATTTCATA	873	8	+	Nicotiana glutinos
BnJAZ7	BnaA02G0190100ZS	ERE	ATTTTAAA	1002	8	-	Nicotiana glutinos
BnJAZ7	BnaA02G0190100ZS	DRE core	GCCGAC	641	6	+	Arabidopsis thaliana
BnJAZ7	BnaA02G0190100ZS	MYB	TAACCA	1159	6	+	Arabidopsis thaliana
BnJAZ7	BnaA02G0190100ZS	WRE3	CCACCT	1042	6	-	Pisum sativum
BnJAZ7	BnaA02G0190100ZS	WRE3	CCACCT	1906	6	+	Pisum sativum
BnJAZ7	BnaA02G0190100ZS	AAGAA-motif	GAAAGAA	581	7	+	Avena sativa
BnJAZ7	BnaA02G0190100ZS	AAGAA-motif	GAAAGAA	1959	7	+	Avena sativa
BnJAZ7	BnaA02G0190100ZS	Myc	TCTCTTA	152	7	-	Arabidopsis thaliana
BnJAZ7	BnaA02G0190100ZS	TATA	TATAAAAT	212	8	-	Arabidopsis thaliana
BnJAZ7	BnaA02G0190100ZS	TATA	TATAAAAT	1412	8	+	Arabidopsis thaliana
BnJAZ7	BnaA02G0190100ZS	STRE	AGGGG	1096	5	+	Arabidopsis thaliana
BnJAZ7	BnaA02G0190100ZS	STRE	AGGGG	1633	5	-	Arabidopsis thaliana
BnJAZ7	BnaA02G0190100ZS	CAAT-box	CAAT	133	4	+	Nicotiana glutinosa
BnJAZ7	BnaA02G0190100ZS	CAAT-box	CAAT	160	4	+	Nicotiana glutinosa
BnJAZ7	BnaA02G0190100ZS	CAAT-box	CAAT	173	4	+	Nicotiana glutinosa
BnJAZ7	BnaA02G0190100ZS	CAAT-box	CAAT	278	4	-	Nicotiana glutinosa
BnJAZ7	BnaA02G0190100ZS	CAAT-box	CAAT	329	4	+	Nicotiana glutinosa
BnJAZ7	BnaA02G0190100ZS	CAAT-box	CAAT	434	4	-	Nicotiana glutinosa
BnJAZ7	BnaA02G0190100ZS	CAAT-box	CAAT	632	4	+	Nicotiana glutinosa
BnJAZ7	BnaA02G0190100ZS	CAAT-box	CAAT	696	4	-	Nicotiana glutinosa
BnJAZ7	BnaA02G0190100ZS	CAAT-box	CAAT	773	4	+	Nicotiana glutinosa
BnJAZ7	BnaA02G0190100ZS	CAAT-box	CAAT	793	4	+	Nicotiana glutinosa
BnJAZ7	BnaA02G0190100ZS	CAAT-box	CAAT	912	4	-	Nicotiana glutinosa
BnJAZ7	BnaA02G0190100ZS	CAAT-box	CAAT	1037	4	-	Nicotiana glutinosa
BnJAZ7	BnaA02G0190100ZS	CAAT-box	CAAT	1109	4	-	Nicotiana glutinosa
BnJAZ7	BnaA02G0190100ZS	CAAT-box	CAAT	1171	4	+	Nicotiana glutinosa
BnJAZ7	BnaA02G0190100ZS	CAAT-box	CAAT	1200	4	-	Nicotiana glutinosa
BnJAZ7	BnaA02G0190100ZS	CAAT-box	CAAT	1279	4	+	Nicotiana glutinosa
BnJAZ7	BnaA02G0190100ZS	CAAT-box	CAAT	1353	4	+	Nicotiana glutinosa
BnJAZ7	BnaA02G0190100ZS	CAAT-box	CAAT	1380	4	+	Nicotiana glutinosa
BnJAZ7	BnaA02G0190100ZS	CAAT-box	CAAT	1399	4	-	Nicotiana glutinosa
BnJAZ7	BnaA02G0190100ZS	CAAT-box	CAAT	1474	4	+	Nicotiana glutinosa
BnJAZ7	BnaA02G0190100ZS	CAAT-box	CAAT	1615	4	+	Nicotiana glutinosa
BnJAZ7	BnaA02G0190100ZS	CAAT-box	CAAT	1685	4	+	Nicotiana glutinosa
BnJAZ7	BnaA02G0190100ZS	CAAT-box	CAAT	1967	4	-	Nicotiana glutinosa
BnJAZ7	BnaA02G0190100ZS	MYC	CATGTG	54	6	+	Arabidopsis thaliana
BnJAZ7	BnaA02G0190100ZS	MYC	CATGTG	230	6	+	Arabidopsis thaliana
BnJAZ7	BnaA02G0190100ZS	MYC	CATTTG	471	6	+	Arabidopsis thaliana
BnJAZ7	BnaA02G0190100ZS	MYC	CATGTG	1584	6	-	Arabidopsis thaliana
BnJAZ7	BnaA02G0190100ZS	MYC	CATGTG	1586	6	+	Arabidopsis thaliana
BnJAZ7	BnaA02G0190100ZS	MYC	CATGTG	1799	6	-	Arabidopsis thaliana
BnJAZ7	BnaA02G0190100ZS	MYB-like sequence	TAACCA	1159	6	+	Arabidopsis thaliana
BnJAZ8	BnaA02G0200100ZS	TATA-box	ATATAT	493	6	+	Brassica napus	core promoter element around -30 of transcription start
BnJAZ8	BnaA02G0200100ZS	TATA-box	TATA	494	4	+	Arabidopsis thaliana	core promoter element around -30 of transcription start
BnJAZ8	BnaA02G0200100ZS	TATA-box	TATA	574	4	+	Arabidopsis thaliana	core promoter element around -30 of transcription start
BnJAZ8	BnaA02G0200100ZS	TATA-box	TATACA	645	6	-	Helianthus annuus	core promoter element around -30 of transcription start
BnJAZ8	BnaA02G0200100ZS	TATA-box	TATA	647	4	+	Arabidopsis thaliana	core promoter element around -30 of transcription start
BnJAZ8	BnaA02G0200100ZS	TATA-box	ATTATA	769	6	+	Brassica napus	core promoter element around -30 of transcription start
BnJAZ8	BnaA02G0200100ZS	TATA-box	TATATAA	770	7	-	Arabidopsis thaliana	core promoter element around -30 of transcription start
BnJAZ8	BnaA02G0200100ZS	TATA-box	TATATA	771	6	+	Arabidopsis thaliana	core promoter element around -30 of transcription start
BnJAZ8	BnaA02G0200100ZS	TATA-box	ATATAA	772	6	+	Brassica oleracea	core promoter element around -30 of transcription start
BnJAZ8	BnaA02G0200100ZS	TATA-box	TATA	773	4	+	Arabidopsis thaliana	core promoter element around -30 of transcription start
BnJAZ8	BnaA02G0200100ZS	TATA-box	TATA	801	4	+	Arabidopsis thaliana	core promoter element around -30 of transcription start
BnJAZ8	BnaA02G0200100ZS	TATA-box	TATA	817	4	+	Arabidopsis thaliana	core promoter element around -30 of transcription start
BnJAZ8	BnaA02G0200100ZS	TATA-box	TATA	1509	4	-	Arabidopsis thaliana	core promoter element around -30 of transcription start
BnJAZ8	BnaA02G0200100ZS	TATA-box	TATA	1531	4	-	Arabidopsis thaliana	core promoter element around -30 of transcription start
BnJAZ8	BnaA02G0200100ZS	TATA-box	ATTATA	1873	6	+	Brassica napus	core promoter element around -30 of transcription start
BnJAZ8	BnaA02G0200100ZS	TATA-box	TATAA	1874	5	-	Arabidopsis thaliana	core promoter element around -30 of transcription start
BnJAZ8	BnaA02G0200100ZS	TATA-box	TATA	1875	4	-	Arabidopsis thaliana	core promoter element around -30 of transcription start
BnJAZ8	BnaA02G0200100ZS	G-box	CACGAC	470	6	+	Zea mays	Light responsive element
BnJAZ8	BnaA02G0200100ZS	G-box	TAAACGTG	1270	8	-	Brassica oleracea	Light responsive element
BnJAZ8	BnaA02G0200100ZS	GTGGC-motif	GATTCTGTGGC	1895	10	-	Spinacia oleracea	Light responsive element
BnJAZ8	BnaA02G0200100ZS	GT1-motif	GGTTAA	1700	6	-	Arabidopsis thaliana	light responsive element
BnJAZ8	BnaA02G0200100ZS	TCCC-motif	TCTCCCT	1397	7	-	Spinacia oleracea	Light responsive element
BnJAZ8	BnaA02G0200100ZS	G-Box	CACGTT	1270	6	+	Pisum sativum	Light responsive element
BnJAZ8	BnaA02G0200100ZS	G-Box	CACGTT	1851	6	+	Pisum sativum	Light responsive element
BnJAZ8	BnaA02G0200100ZS	G-Box	CACGTT	1959	6	-	Pisum sativum	Light responsive element
BnJAZ8	BnaA02G0200100ZS	TCT-motif	TCTTAC	399	6	+	Arabidopsis thaliana	Light responsive element
BnJAZ8	BnaA02G0200100ZS	ATCT-motif	AATCTAATCC	348	9	-	Pisum sativum	Light responsive element
BnJAZ8	BnaA02G0200100ZS	CAAT-box	CCAAT	168	5	+	Arabidopsis thaliana	common cis-acting element in promoter and enhancer regions
BnJAZ8	BnaA02G0200100ZS	CAAT-box	CCAAT	227	5	+	Arabidopsis thaliana	common cis-acting element in promoter and enhancer regions
BnJAZ8	BnaA02G0200100ZS	CAAT-box	CAAAT	338	5	+	Pisum sativum	common cis-acting element in promoter and enhancer regions
BnJAZ8	BnaA02G0200100ZS	CAAT-box	CAAAT	413	5	-	Pisum sativum	common cis-acting element in promoter and enhancer regions
BnJAZ8	BnaA02G0200100ZS	CAAT-box	CCAAT	582	5	+	Arabidopsis thaliana	common cis-acting element in promoter and enhancer regions
BnJAZ8	BnaA02G0200100ZS	CAAT-box	CAAAT	642	5	-	Pisum sativum	common cis-acting element in promoter and enhancer regions
BnJAZ8	BnaA02G0200100ZS	CAAT-box	CCAAT	1359	5	-	Arabidopsis thaliana	common cis-acting element in promoter and enhancer regions
BnJAZ8	BnaA02G0200100ZS	CAAT-box	CAAAT	1784	5	+	Pisum sativum	common cis-acting element in promoter and enhancer regions
BnJAZ8	BnaA02G0200100ZS	CAAT-box	CAAAT	1835	5	+	Pisum sativum	common cis-acting element in promoter and enhancer regions
BnJAZ8	BnaA02G0200100ZS	CAAT-box	CAAAT	1857	5	-	Pisum sativum	common cis-acting element in promoter and enhancer regions
BnJAZ8	BnaA02G0200100ZS	CAAT-box	CCAAT	1908	5	-	Arabidopsis thaliana	common cis-acting element in promoter and enhancer regions
BnJAZ8	BnaA02G0200100ZS		motif_sequence	151	4	+	organism	short_function
BnJAZ8	BnaA02G0200100ZS		motif_sequence	221	4	+	organism	short_function
BnJAZ8	BnaA02G0200100ZS		motif_sequence	239	4	+	organism	short_function
BnJAZ8	BnaA02G0200100ZS		motif_sequence	291	4	-	organism	short_function
BnJAZ8	BnaA02G0200100ZS		motif_sequence	300	4	+	organism	short_function
BnJAZ8	BnaA02G0200100ZS		motif_sequence	422	4	+	organism	short_function
BnJAZ8	BnaA02G0200100ZS		motif_sequence	505	4	-	organism	short_function
BnJAZ8	BnaA02G0200100ZS		motif_sequence	577	4	+	organism	short_function
BnJAZ8	BnaA02G0200100ZS		motif_sequence	589	4	+	organism	short_function
BnJAZ8	BnaA02G0200100ZS		motif_sequence	604	4	+	organism	short_function
BnJAZ8	BnaA02G0200100ZS		motif_sequence	653	4	-	organism	short_function
BnJAZ8	BnaA02G0200100ZS		motif_sequence	1068	4	-	organism	short_function
BnJAZ8	BnaA02G0200100ZS		motif_sequence	1095	4	-	organism	short_function
BnJAZ8	BnaA02G0200100ZS		motif_sequence	1129	4	-	organism	short_function
BnJAZ8	BnaA02G0200100ZS		motif_sequence	1145	4	-	organism	short_function
BnJAZ8	BnaA02G0200100ZS		motif_sequence	1168	4	+	organism	short_function
BnJAZ8	BnaA02G0200100ZS		motif_sequence	1249	4	+	organism	short_function
BnJAZ8	BnaA02G0200100ZS		motif_sequence	1295	4	-	organism	short_function
BnJAZ8	BnaA02G0200100ZS		motif_sequence	1318	4	-	organism	short_function
BnJAZ8	BnaA02G0200100ZS		motif_sequence	1364	4	-	organism	short_function
BnJAZ8	BnaA02G0200100ZS		motif_sequence	1393	4	-	organism	short_function
BnJAZ8	BnaA02G0200100ZS		motif_sequence	1541	4	-	organism	short_function
BnJAZ8	BnaA02G0200100ZS		motif_sequence	1644	4	+	organism	short_function
BnJAZ8	BnaA02G0200100ZS		motif_sequence	1947	4	+	organism	short_function
BnJAZ8	BnaA02G0200100ZS	ABRE	ACGTG	1270	5	-	Arabidopsis thaliana	abscisic acid responsiveness
BnJAZ8	BnaA02G0200100ZS	ABRE	ACGTG	1851	5	-	Arabidopsis thaliana	abscisic acid responsiveness
BnJAZ8	BnaA02G0200100ZS	ABRE	ACGTG	1960	5	+	Arabidopsis thaliana	abscisic acid responsiveness
BnJAZ8	BnaA02G0200100ZS	CGTCA-motif	CGTCA	524	5	+	Hordeum vulgare	MeJA responsive element
BnJAZ8	BnaA02G0200100ZS	CGTCA-motif	CGTCA	1062	5	+	Hordeum vulgare	MeJA responsive element
BnJAZ8	BnaA02G0200100ZS	CGTCA-motif	CGTCA	1123	5	+	Hordeum vulgare	MeJA responsive element
BnJAZ8	BnaA02G0200100ZS	TGACG-motif	TGACG	524	5	-	Hordeum vulgare	MeJA responsive element
BnJAZ8	BnaA02G0200100ZS	TGACG-motif	TGACG	1062	5	-	Hordeum vulgare	MeJA responsive element
BnJAZ8	BnaA02G0200100ZS	TGACG-motif	TGACG	1123	5	-	Hordeum vulgare	MeJA responsive element
BnJAZ8	BnaA02G0200100ZS	ARE	AAACCA	1968	6	+	Zea mays	the anaerobic induction
BnJAZ8	BnaA02G0200100ZS	GARE-motif	TCTGTTG	116	7	+	Brassica oleracea	gibberellin-responsive element
BnJAZ8	BnaA02G0200100ZS	P-box	CCTTTTG	986	7	-	Oryza sativa	gibberellin-responsive element
BnJAZ8	BnaA02G0200100ZS	CCAAT-box	CAACGG	1000	6	-	Hordeum vulgare	MYBHv1 binding site
BnJAZ8	BnaA02G0200100ZS	O2-site	GATGACATGG	1329	9	+	Zea mays	zein metabolism regulation
BnJAZ8	BnaA02G0200100ZS	Unnamed__1	GAATTTAATTAA	877	11	+	Glycine max	60K protein binding site
BnJAZ8	BnaA02G0200100ZS	RY-element	CATGCATG	1754	8	-	Helianthus annuus	seed-specific regulation
BnJAZ8	BnaA02G0200100ZS	MYC	CATTTG	641	6	+	Arabidopsis thaliana
BnJAZ8	BnaA02G0200100ZS	MYC	CATGTG	1029	6	-	Arabidopsis thaliana
BnJAZ8	BnaA02G0200100ZS	MYC	CAATTG	1746	6	-	Arabidopsis thaliana
BnJAZ8	BnaA02G0200100ZS	CAAT-box	CAAT	169	4	+	Nicotiana glutinosa
BnJAZ8	BnaA02G0200100ZS	CAAT-box	CAAT	196	4	+	Nicotiana glutinosa
BnJAZ8	BnaA02G0200100ZS	CAAT-box	CAAT	228	4	+	Nicotiana glutinosa
BnJAZ8	BnaA02G0200100ZS	CAAT-box	CAAT	411	4	+	Nicotiana glutinosa
BnJAZ8	BnaA02G0200100ZS	CAAT-box	CAAT	583	4	+	Nicotiana glutinosa
BnJAZ8	BnaA02G0200100ZS	CAAT-box	CAAT	1228	4	+	Nicotiana glutinosa
BnJAZ8	BnaA02G0200100ZS	CAAT-box	CAAT	1566	4	+	Nicotiana glutinosa
BnJAZ8	BnaA02G0200100ZS	CAAT-box	CAAT	1592	4	-	Nicotiana glutinosa
BnJAZ8	BnaA02G0200100ZS	CAAT-box	CAAT	1728	4	-	Nicotiana glutinosa
BnJAZ8	BnaA02G0200100ZS	CAAT-box	CAAT	1746	4	+	Nicotiana glutinosa
BnJAZ8	BnaA02G0200100ZS	CAAT-box	CAAT	1748	4	-	Nicotiana glutinosa
BnJAZ8	BnaA02G0200100ZS	CAAT-box	CAAT	1796	4	-	Nicotiana glutinosa
BnJAZ8	BnaA02G0200100ZS	CAAT-box	CAAT	1986	4	+	Nicotiana glutinosa
BnJAZ8	BnaA02G0200100ZS	STRE	AGGGG	1099	5	+	Arabidopsis thaliana
BnJAZ8	BnaA02G0200100ZS	TATA	TATAAAAT	773	8	+	Arabidopsis thaliana
BnJAZ8	BnaA02G0200100ZS	TATA	TATAAAAT	817	8	+	Arabidopsis thaliana
BnJAZ8	BnaA02G0200100ZS	Myb-binding site	CAACAG	117	6	-	Nicotiana tabacum
BnJAZ8	BnaA02G0200100ZS	WRE3	CCACCT	1764	6	-	Pisum sativum
BnJAZ8	BnaA02G0200100ZS	AAGAA-motif	GAAAGAA	1628	7	+	Avena sativa
BnJAZ8	BnaA02G0200100ZS	MYB	CAACAG	117	6	-	Arabidopsis thaliana
BnJAZ8	BnaA02G0200100ZS	MYB	CAACCA	273	6	+	Arabidopsis thaliana
BnJAZ8	BnaA02G0200100ZS	as-1	TGACG	524	5	-	Arabidopsis thaliana
BnJAZ8	BnaA02G0200100ZS	as-1	TGACG	1062	5	-	Arabidopsis thaliana
BnJAZ8	BnaA02G0200100ZS	as-1	TGACG	1123	5	-	Arabidopsis thaliana
BnJAZ8	BnaA02G0200100ZS	Unnamed__1	CGTGG	246	5	-	Zea mays
BnJAZ8	BnaA02G0200100ZS	AT~TATA-box	TATATA	771	6	+	Arabidopsis thaliana
BnJAZ8	BnaA02G0200100ZS	ERE	ATTTTAAA	779	8	+	Nicotiana glutinos
BnJAZ8	BnaA02G0200100ZS	ERE	ATTTTAAA	781	8	-	Nicotiana glutinos
BnJAZ8	BnaA02G0200100ZS	Unnamed__4	CTCC	6	4	+	Petroselinum hortense
BnJAZ8	BnaA02G0200100ZS	Unnamed__4	CTCC	71	4	+	Petroselinum hortense
BnJAZ8	BnaA02G0200100ZS	Unnamed__4	CTCC	268	4	+	Petroselinum hortense
BnJAZ8	BnaA02G0200100ZS	Unnamed__4	CTCC	325	4	-	Petroselinum hortense
BnJAZ8	BnaA02G0200100ZS	Unnamed__4	CTCC	383	4	-	Petroselinum hortense
BnJAZ8	BnaA02G0200100ZS	Unnamed__4	CTCC	419	4	+	Petroselinum hortense
BnJAZ8	BnaA02G0200100ZS	Unnamed__4	CTCC	465	4	+	Petroselinum hortense
BnJAZ8	BnaA02G0200100ZS	Unnamed__4	CTCC	557	4	-	Petroselinum hortense
BnJAZ8	BnaA02G0200100ZS	Unnamed__4	CTCC	567	4	-	Petroselinum hortense
BnJAZ8	BnaA02G0200100ZS	Unnamed__4	CTCC	606	4	+	Petroselinum hortense
BnJAZ8	BnaA02G0200100ZS	Unnamed__4	CTCC	968	4	+	Petroselinum hortense
BnJAZ8	BnaA02G0200100ZS	Unnamed__4	CTCC	991	4	-	Petroselinum hortense
BnJAZ8	BnaA02G0200100ZS	Unnamed__4	CTCC	1068	4	-	Petroselinum hortense
BnJAZ8	BnaA02G0200100ZS	Unnamed__4	CTCC	1102	4	-	Petroselinum hortense
BnJAZ8	BnaA02G0200100ZS	Unnamed__4	CTCC	1117	4	+	Petroselinum hortense
BnJAZ8	BnaA02G0200100ZS	Unnamed__4	CTCC	1318	4	-	Petroselinum hortense
BnJAZ8	BnaA02G0200100ZS	Unnamed__4	CTCC	1399	4	-	Petroselinum hortense
BnJAZ8	BnaA02G0200100ZS	Unnamed__4	CTCC	1448	4	-	Petroselinum hortense
BnJAZ8	BnaA02G0200100ZS	Unnamed__4	CTCC	1467	4	+	Petroselinum hortense
BnJAZ8	BnaA02G0200100ZS	Unnamed__4	CTCC	1574	4	-	Petroselinum hortense
BnJAZ8	BnaA02G0200100ZS	Unnamed__4	CTCC	1816	4	+	Petroselinum hortense
BnJAZ8	BnaA02G0200100ZS	box S	AGCCACC	1486	7	+	Arabidopsis thaliana
BnJAZ8	BnaA02G0200100ZS	MYB recognition site	CCGTTG	1000	6	+	Arabidopsis thaliana
BnJAZ9	BnaA02G0213500ZS	TATA-box	ATTATA	107	6	+	Brassica napus	core promoter element around -30 of transcription start
BnJAZ9	BnaA02G0213500ZS	TATA-box	TATAA	108	5	-	Arabidopsis thaliana	core promoter element around -30 of transcription start
BnJAZ9	BnaA02G0213500ZS	TATA-box	TATA	109	4	+	Arabidopsis thaliana	core promoter element around -30 of transcription start
BnJAZ9	BnaA02G0213500ZS	TATA-box	ATATAT	242	6	+	Brassica napus	core promoter element around -30 of transcription start
BnJAZ9	BnaA02G0213500ZS	TATA-box	TATATA	243	6	+	Arabidopsis thaliana	core promoter element around -30 of transcription start
BnJAZ9	BnaA02G0213500ZS	TATA-box	ATATAT	244	6	+	Brassica napus	core promoter element around -30 of transcription start
BnJAZ9	BnaA02G0213500ZS	TATA-box	TATA	245	4	+	Arabidopsis thaliana	core promoter element around -30 of transcription start
BnJAZ9	BnaA02G0213500ZS	TATA-box	TATAA	266	5	-	Arabidopsis thaliana	core promoter element around -30 of transcription start
BnJAZ9	BnaA02G0213500ZS	TATA-box	TATA	267	4	+	Arabidopsis thaliana	core promoter element around -30 of transcription start
BnJAZ9	BnaA02G0213500ZS	TATA-box	TATA	277	4	+	Arabidopsis thaliana	core promoter element around -30 of transcription start
BnJAZ9	BnaA02G0213500ZS	TATA-box	TACAAAA	375	7	+	Oryza sativa	core promoter element around -30 of transcription start
BnJAZ9	BnaA02G0213500ZS	TATA-box	TACAAAA	626	7	+	Oryza sativa	core promoter element around -30 of transcription start
BnJAZ9	BnaA02G0213500ZS	TATA-box	ATATAA	1234	6	+	Brassica oleracea	core promoter element around -30 of transcription start
BnJAZ9	BnaA02G0213500ZS	TATA-box	TATA	1235	4	-	Arabidopsis thaliana	core promoter element around -30 of transcription start
BnJAZ9	BnaA02G0213500ZS	TATA-box	TACAAAA	1504	7	+	Oryza sativa	core promoter element around -30 of transcription start
BnJAZ9	BnaA02G0213500ZS	TATA-box	TATAAA	1538	6	-	Helianthus annuus	core promoter element around -30 of transcription start
BnJAZ9	BnaA02G0213500ZS	TATA-box	TATAA	1539	5	-	Arabidopsis thaliana	core promoter element around -30 of transcription start
BnJAZ9	BnaA02G0213500ZS	TATA-box	TATA	1540	4	-	Arabidopsis thaliana	core promoter element around -30 of transcription start
BnJAZ9	BnaA02G0213500ZS	TATA-box	TATTTAAA	1602	8	+	Arabidopsis thaliana	core promoter element around -30 of transcription start
BnJAZ9	BnaA02G0213500ZS	TATA-box	TATTTAAA	1684	8	+	Arabidopsis thaliana	core promoter element around -30 of transcription start
BnJAZ9	BnaA02G0213500ZS	TATA-box	TATTTAAA	1686	8	-	Arabidopsis thaliana	core promoter element around -30 of transcription start
BnJAZ9	BnaA02G0213500ZS	TATA-box	TATAAAA	1899	7	-	Pisum sativum	core promoter element around -30 of transcription start
BnJAZ9	BnaA02G0213500ZS	TATA-box	TATAAA	1900	6	-	Helianthus annuus	core promoter element around -30 of transcription start
BnJAZ9	BnaA02G0213500ZS	TATA-box	TATAA	1901	5	-	Arabidopsis thaliana	core promoter element around -30 of transcription start
BnJAZ9	BnaA02G0213500ZS	TATA-box	TATA	1902	4	-	Arabidopsis thaliana	core promoter element around -30 of transcription start
BnJAZ9	BnaA02G0213500ZS	G-Box	CACGTT	1509	6	-	Pisum sativum	Light responsive element
BnJAZ9	BnaA02G0213500ZS	GA-motif	ATAGATAA	1311	8	-	Arabidopsis thaliana	Light responsive element
BnJAZ9	BnaA02G0213500ZS	GTGGC-motif	CAGCGTGTGGC	649	10	+	Hordeum vulgare	Light responsive element
BnJAZ9	BnaA02G0213500ZS	GT1-motif	GGTTAA	225	6	-	Arabidopsis thaliana	light responsive element
BnJAZ9	BnaA02G0213500ZS	TCT-motif	TCTTAC	763	6	+	Arabidopsis thaliana	Light responsive element
BnJAZ9	BnaA02G0213500ZS	TCT-motif	TCTTAC	1442	6	+	Arabidopsis thaliana	Light responsive element
BnJAZ9	BnaA02G0213500ZS	G-box	CACGTC	1725	6	-	Zea mays	Light responsive element
BnJAZ9	BnaA02G0213500ZS	Box 4	ATTAAT	1269	6	-	Petroselinum crispum	Light responsive element
BnJAZ9	BnaA02G0213500ZS	MRE	AACCTAA	298	7	+	Petroselinum crispum	Light responsive element
BnJAZ9	BnaA02G0213500ZS	CAAT-box	CAAAT	17	5	+	Pisum sativum	common cis-acting element in promoter and enhancer regions
BnJAZ9	BnaA02G0213500ZS	CAAT-box	CAAAT	34	5	-	Pisum sativum	common cis-acting element in promoter and enhancer regions
BnJAZ9	BnaA02G0213500ZS	CAAT-box	CAAAT	172	5	+	Pisum sativum	common cis-acting element in promoter and enhancer regions
BnJAZ9	BnaA02G0213500ZS	CAAT-box	CAAAT	361	5	-	Pisum sativum	common cis-acting element in promoter and enhancer regions
BnJAZ9	BnaA02G0213500ZS	CAAT-box	CCAAT	428	5	+	Arabidopsis thaliana	common cis-acting element in promoter and enhancer regions
BnJAZ9	BnaA02G0213500ZS	CAAT-box	CCAAT	502	5	+	Arabidopsis thaliana	common cis-acting element in promoter and enhancer regions
BnJAZ9	BnaA02G0213500ZS	CAAT-box	CCAAT	684	5	-	Arabidopsis thaliana	common cis-acting element in promoter and enhancer regions
BnJAZ9	BnaA02G0213500ZS	CAAT-box	CAAAT	1032	5	+	Pisum sativum	common cis-acting element in promoter and enhancer regions
BnJAZ9	BnaA02G0213500ZS	CAAT-box	CCAAT	1150	5	-	Arabidopsis thaliana	common cis-acting element in promoter and enhancer regions
BnJAZ9	BnaA02G0213500ZS	CAAT-box	CAAAT	1330	5	+	Pisum sativum	common cis-acting element in promoter and enhancer regions
BnJAZ9	BnaA02G0213500ZS	CAAT-box	CAAAT	1433	5	+	Pisum sativum	common cis-acting element in promoter and enhancer regions
BnJAZ9	BnaA02G0213500ZS	CAAT-box	CAAAT	1464	5	-	Pisum sativum	common cis-acting element in promoter and enhancer regions
BnJAZ9	BnaA02G0213500ZS	CAAT-box	CAAAT	1615	5	-	Pisum sativum	common cis-acting element in promoter and enhancer regions
BnJAZ9	BnaA02G0213500ZS	CAAT-box	CAAAT	1632	5	+	Pisum sativum	common cis-acting element in promoter and enhancer regions
BnJAZ9	BnaA02G0213500ZS		motif_sequence	446	4	-	organism	short_function
BnJAZ9	BnaA02G0213500ZS		motif_sequence	534	4	-	organism	short_function
BnJAZ9	BnaA02G0213500ZS		motif_sequence	658	4	-	organism	short_function
BnJAZ9	BnaA02G0213500ZS		motif_sequence	667	4	-	organism	short_function
BnJAZ9	BnaA02G0213500ZS		motif_sequence	680	4	-	organism	short_function
BnJAZ9	BnaA02G0213500ZS		motif_sequence	708	4	-	organism	short_function
BnJAZ9	BnaA02G0213500ZS		motif_sequence	724	4	+	organism	short_function
BnJAZ9	BnaA02G0213500ZS		motif_sequence	745	4	+	organism	short_function
BnJAZ9	BnaA02G0213500ZS		motif_sequence	892	4	-	organism	short_function
BnJAZ9	BnaA02G0213500ZS		motif_sequence	965	4	-	organism	short_function
BnJAZ9	BnaA02G0213500ZS		motif_sequence	1035	4	+	organism	short_function
BnJAZ9	BnaA02G0213500ZS		motif_sequence	1064	4	-	organism	short_function
BnJAZ9	BnaA02G0213500ZS		motif_sequence	1091	4	-	organism	short_function
BnJAZ9	BnaA02G0213500ZS		motif_sequence	1101	4	+	organism	short_function
BnJAZ9	BnaA02G0213500ZS		motif_sequence	1175	4	-	organism	short_function
BnJAZ9	BnaA02G0213500ZS		motif_sequence	1190	4	-	organism	short_function
BnJAZ9	BnaA02G0213500ZS		motif_sequence	1243	4	+	organism	short_function
BnJAZ9	BnaA02G0213500ZS		motif_sequence	1284	4	+	organism	short_function
BnJAZ9	BnaA02G0213500ZS		motif_sequence	1295	4	-	organism	short_function
BnJAZ9	BnaA02G0213500ZS		motif_sequence	1420	4	-	organism	short_function
BnJAZ9	BnaA02G0213500ZS		motif_sequence	1427	4	+	organism	short_function
BnJAZ9	BnaA02G0213500ZS		motif_sequence	1876	4	+	organism	short_function
BnJAZ9	BnaA02G0213500ZS		motif_sequence	1950	4	-	organism	short_function
BnJAZ9	BnaA02G0213500ZS		motif_sequence	1993	4	-	organism	short_function
BnJAZ9	BnaA02G0213500ZS	ABRE	ACGTG	1510	5	+	Arabidopsis thaliana	abscisic acid responsiveness
BnJAZ9	BnaA02G0213500ZS	ABRE	ACGTG	1726	5	+	Arabidopsis thaliana	abscisic acid responsiveness
BnJAZ9	BnaA02G0213500ZS	TGACG-motif	TGACG	1738	5	+	Hordeum vulgare	MeJA responsive element
BnJAZ9	BnaA02G0213500ZS	TGACG-motif	TGACG	1932	5	-	Hordeum vulgare	MeJA responsive element
BnJAZ9	BnaA02G0213500ZS	CGTCA-motif	CGTCA	1738	5	-	Hordeum vulgare	MeJA responsive element
BnJAZ9	BnaA02G0213500ZS	CGTCA-motif	CGTCA	1932	5	+	Hordeum vulgare	MeJA responsive element
BnJAZ9	BnaA02G0213500ZS	ARE	AAACCA	164	6	+	Zea mays	the anaerobic induction
BnJAZ9	BnaA02G0213500ZS	LTR	CCGAAA	307	6	+	Hordeum vulgare	low-temperature responsiveness
BnJAZ9	BnaA02G0213500ZS	LTR	CCGAAA	902	6	+	Hordeum vulgare	low-temperature responsiveness
BnJAZ9	BnaA02G0213500ZS	LTR	CCGAAA	1047	6	+	Hordeum vulgare	low-temperature responsiveness
BnJAZ9	BnaA02G0213500ZS	P-box	CCTTTTG	628	7	-	Oryza sativa	gibberellin-responsive element
BnJAZ9	BnaA02G0213500ZS	TC-rich repeats	GTTTTCTTAC	1968	9	-	Nicotiana tabacum	defense and stress responsiveness
BnJAZ9	BnaA02G0213500ZS	CCAAT-box	CAACGG	779	6	+	Hordeum vulgare	MYBHv1 binding site
BnJAZ9	BnaA02G0213500ZS	CAT-box	GCCACT	465	6	-	Arabidopsis thaliana	meristem expression
BnJAZ9	BnaA02G0213500ZS	CAT-box	GCCACT	1551	6	+	Arabidopsis thaliana	meristem expression
BnJAZ9	BnaA02G0213500ZS	A-box	CCGTCC	943	6	+	Petroselinum crispum	cis-acting regulatory element
BnJAZ9	BnaA02G0213500ZS	GC-motif	CCCCCG	739	6	+	Zea mays	anoxic specific inducibility
BnJAZ9	BnaA02G0213500ZS	RY-element	CATGCATG	1651	8	-	Helianthus annuus	seed-specific regulation
BnJAZ9	BnaA02G0213500ZS	as-1	TGACG	1738	5	+	Arabidopsis thaliana
BnJAZ9	BnaA02G0213500ZS	as-1	TGACG	1932	5	-	Arabidopsis thaliana
BnJAZ9	BnaA02G0213500ZS	DRE core	GCCGAC	828	6	+	Arabidopsis thaliana
BnJAZ9	BnaA02G0213500ZS	MYB	TAACCA	189	6	-	Arabidopsis thaliana
BnJAZ9	BnaA02G0213500ZS	MYB	CAACCA	499	6	+	Arabidopsis thaliana
BnJAZ9	BnaA02G0213500ZS	MYB	CAACAG	509	6	-	Arabidopsis thaliana
BnJAZ9	BnaA02G0213500ZS	MYB	CAACCA	543	6	+	Arabidopsis thaliana
BnJAZ9	BnaA02G0213500ZS	MYB	CAACCA	877	6	+	Arabidopsis thaliana
BnJAZ9	BnaA02G0213500ZS	Unnamed__1	CGTGG	824	5	-	Zea mays
BnJAZ9	BnaA02G0213500ZS	Unnamed__1	CGTGG	1727	5	+	Zea mays
BnJAZ9	BnaA02G0213500ZS	Unnamed__1	CGTGG	1732	5	+	Zea mays
BnJAZ9	BnaA02G0213500ZS	Unnamed__6	taTAAATATct	1195	10	+	Zea mays
BnJAZ9	BnaA02G0213500ZS	Unnamed__6	taTAAATATct	1681	10	-	Zea mays
BnJAZ9	BnaA02G0213500ZS	AT~TATA-box	TATATA	243	6	+	Arabidopsis thaliana
BnJAZ9	BnaA02G0213500ZS	ERE	ATTTCATA	114	8	-	Nicotiana glutinos
BnJAZ9	BnaA02G0213500ZS	ERE	ATTTTAAA	368	8	-	Nicotiana glutinos
BnJAZ9	BnaA02G0213500ZS	DRE1	ACCGAGA	590	7	+	Zea mays
BnJAZ9	BnaA02G0213500ZS	MYB recognition site	CCGTTG	779	6	-	Arabidopsis thaliana
BnJAZ9	BnaA02G0213500ZS	MYC	CATGTG	1797	6	-	Arabidopsis thaliana
BnJAZ9	BnaA02G0213500ZS	MYB-like sequence	TAACCA	189	6	-	Arabidopsis thaliana
BnJAZ9	BnaA02G0213500ZS	CAAT-box	CAAT	64	4	+	Nicotiana glutinosa
BnJAZ9	BnaA02G0213500ZS	CAAT-box	CAAT	248	4	-	Nicotiana glutinosa
BnJAZ9	BnaA02G0213500ZS	CAAT-box	CAAT	313	4	+	Nicotiana glutinosa
BnJAZ9	BnaA02G0213500ZS	CAAT-box	CAAT	429	4	+	Nicotiana glutinosa
BnJAZ9	BnaA02G0213500ZS	CAAT-box	CAAT	503	4	+	Nicotiana glutinosa
BnJAZ9	BnaA02G0213500ZS	CAAT-box	CAAT	908	4	+	Nicotiana glutinosa
BnJAZ9	BnaA02G0213500ZS	CAAT-box	CAAT	951	4	-	Nicotiana glutinosa
BnJAZ9	BnaA02G0213500ZS	CAAT-box	CAAT	1326	4	+	Nicotiana glutinosa
BnJAZ9	BnaA02G0213500ZS	CAAT-box	CAAT	1483	4	+	Nicotiana glutinosa
BnJAZ9	BnaA02G0213500ZS	CAAT-box	CAAT	1562	4	-	Nicotiana glutinosa
BnJAZ9	BnaA02G0213500ZS	CAAT-box	CAAT	1871	4	-	Nicotiana glutinosa
BnJAZ9	BnaA02G0213500ZS	CAAT-box	CAAT	1921	4	-	Nicotiana glutinosa
BnJAZ9	BnaA02G0213500ZS	STRE	AGGGG	918	5	-	Arabidopsis thaliana
BnJAZ9	BnaA02G0213500ZS	STRE	AGGGG	1134	5	+	Arabidopsis thaliana
BnJAZ9	BnaA02G0213500ZS	STRE	AGGGG	1187	5	+	Arabidopsis thaliana
BnJAZ9	BnaA02G0213500ZS	CCGTCC motif	CCGTCC	943	6	+	Nicotiana tabacum
BnJAZ9	BnaA02G0213500ZS	Myb-binding site	CAACAG	509	6	-	Nicotiana tabacum
BnJAZ9	BnaA02G0213500ZS	WRE3	CCACCT	561	6	+	Pisum sativum
BnJAZ9	BnaA02G0213500ZS	WRE3	CCACCT	714	6	+	Pisum sativum
BnJAZ9	BnaA02G0213500ZS	WRE3	CCACCT	845	6	+	Pisum sativum
BnJAZ9	BnaA02G0213500ZS	CCGTCC-box	CCGTCC	943	6	+	Petroselinum hortense
BnJAZ9	BnaA02G0213500ZS	Unnamed__2	AACCTAACCT	293	9	+	Petroselinum hortense
BnJAZ9	BnaA02G0213500ZS	WUN-motif	CAATTACAT	429	9	+	Nicotiana glutinosa
BnJAZ9	BnaA02G0213500ZS	TCA	TCATCTTCAT	1380	9	+	Pisum sativum
BnJAZ9	BnaA02G0213500ZS	Unnamed__4	CTCC	534	4	-	Petroselinum hortense
BnJAZ9	BnaA02G0213500ZS	Unnamed__4	CTCC	648	4	-	Petroselinum hortense
BnJAZ9	BnaA02G0213500ZS	Unnamed__4	CTCC	667	4	-	Petroselinum hortense
BnJAZ9	BnaA02G0213500ZS	Unnamed__4	CTCC	718	4	+	Petroselinum hortense
BnJAZ9	BnaA02G0213500ZS	Unnamed__4	CTCC	726	4	+	Petroselinum hortense
BnJAZ9	BnaA02G0213500ZS	Unnamed__4	CTCC	750	4	+	Petroselinum hortense
BnJAZ9	BnaA02G0213500ZS	Unnamed__4	CTCC	795	4	+	Petroselinum hortense
BnJAZ9	BnaA02G0213500ZS	Unnamed__4	CTCC	892	4	-	Petroselinum hortense
BnJAZ9	BnaA02G0213500ZS	Unnamed__4	CTCC	982	4	-	Petroselinum hortense
BnJAZ9	BnaA02G0213500ZS	Unnamed__4	CTCC	1064	4	-	Petroselinum hortense
BnJAZ9	BnaA02G0213500ZS	Unnamed__4	CTCC	1190	4	-	Petroselinum hortense
BnJAZ9	BnaA02G0213500ZS	CTAG-motif	ACTAGCAGAA	1391	9	+	Avena sativa
BnJAZ9	BnaA02G0213500ZS	box S	AGCCACC	712	7	+	Arabidopsis thaliana
BnJAZ9	BnaA02G0213500ZS	ACTCATCCT sequence	ACTCATCCT	1520	9	-	Arabidopsis thaliana
BnJAZ9	BnaA02G0213500ZS	AAGAA-motif	GAAAGAA	442	7	+	Avena sativa
BnJAZ9	BnaA02G0213500ZS	AAGAA-motif	GAAAGAA	1828	7	+	Avena sativa
BnJAZ9	BnaA02G0213500ZS	AAGAA-motif	GAAAGAA	1968	7	+	Avena sativa
BnJAZ10	BnaA03G0052500ZS	TATA-box	ATATAA	49	6	+	Brassica oleracea	core promoter element around -30 of transcription start
BnJAZ10	BnaA03G0052500ZS	TATA-box	TATA	50	4	+	Arabidopsis thaliana	core promoter element around -30 of transcription start
BnJAZ10	BnaA03G0052500ZS	TATA-box	TATA	97	4	+	Arabidopsis thaliana	core promoter element around -30 of transcription start
BnJAZ10	BnaA03G0052500ZS	TATA-box	TATA	225	4	+	Arabidopsis thaliana	core promoter element around -30 of transcription start
BnJAZ10	BnaA03G0052500ZS	TATA-box	TATAAA	277	6	-	Helianthus annuus	core promoter element around -30 of transcription start
BnJAZ10	BnaA03G0052500ZS	TATA-box	TATAA	278	5	-	Arabidopsis thaliana	core promoter element around -30 of transcription start
BnJAZ10	BnaA03G0052500ZS	TATA-box	TATA	279	4	+	Arabidopsis thaliana	core promoter element around -30 of transcription start
BnJAZ10	BnaA03G0052500ZS	TATA-box	TATA	368	4	+	Arabidopsis thaliana	core promoter element around -30 of transcription start
BnJAZ10	BnaA03G0052500ZS	TATA-box	TATA	383	4	+	Arabidopsis thaliana	core promoter element around -30 of transcription start
BnJAZ10	BnaA03G0052500ZS	TATA-box	TATA	475	4	+	Arabidopsis thaliana	core promoter element around -30 of transcription start
BnJAZ10	BnaA03G0052500ZS	TATA-box	TACAAAA	551	7	+	Oryza sativa	core promoter element around -30 of transcription start
BnJAZ10	BnaA03G0052500ZS	TATA-box	TATA	764	4	+	Arabidopsis thaliana	core promoter element around -30 of transcription start
BnJAZ10	BnaA03G0052500ZS	TATA-box	TATA	803	4	+	Arabidopsis thaliana	core promoter element around -30 of transcription start
BnJAZ10	BnaA03G0052500ZS	TATA-box	TATATA	938	6	+	Arabidopsis thaliana	core promoter element around -30 of transcription start
BnJAZ10	BnaA03G0052500ZS	TATA-box	ATATAA	939	6	+	Brassica oleracea	core promoter element around -30 of transcription start
BnJAZ10	BnaA03G0052500ZS	TATA-box	TATA	940	4	+	Arabidopsis thaliana	core promoter element around -30 of transcription start
BnJAZ10	BnaA03G0052500ZS	TATA-box	TATA	1147	4	-	Arabidopsis thaliana	core promoter element around -30 of transcription start
BnJAZ10	BnaA03G0052500ZS	TATA-box	TATAA	1282	5	-	Arabidopsis thaliana	core promoter element around -30 of transcription start
BnJAZ10	BnaA03G0052500ZS	TATA-box	TATA	1283	4	-	Arabidopsis thaliana	core promoter element around -30 of transcription start
BnJAZ10	BnaA03G0052500ZS	TATA-box	TATATA	1404	6	-	Arabidopsis thaliana	core promoter element around -30 of transcription start
BnJAZ10	BnaA03G0052500ZS	TATA-box	ATATAT	1405	6	-	Brassica napus	core promoter element around -30 of transcription start
BnJAZ10	BnaA03G0052500ZS	TATA-box	TATA	1406	4	-	Arabidopsis thaliana	core promoter element around -30 of transcription start
BnJAZ10	BnaA03G0052500ZS	TATA-box	TATA	1437	4	-	Arabidopsis thaliana	core promoter element around -30 of transcription start
BnJAZ10	BnaA03G0052500ZS	TATA-box	TATA	1505	4	-	Arabidopsis thaliana	core promoter element around -30 of transcription start
BnJAZ10	BnaA03G0052500ZS	TATA-box	TATA	1570	4	-	Arabidopsis thaliana	core promoter element around -30 of transcription start
BnJAZ10	BnaA03G0052500ZS	TATA-box	TATA	1586	4	-	Arabidopsis thaliana	core promoter element around -30 of transcription start
BnJAZ10	BnaA03G0052500ZS	TATA-box	tcTATAAATAgg	1596	11	+	Nicotiana tabacum	core promoter element around -30 of transcription start
BnJAZ10	BnaA03G0052500ZS	TATA-box	TATA	1598	4	-	Arabidopsis thaliana	core promoter element around -30 of transcription start
BnJAZ10	BnaA03G0052500ZS	TATA-box	TATAA	1626	5	-	Arabidopsis thaliana	core promoter element around -30 of transcription start
BnJAZ10	BnaA03G0052500ZS	TATA-box	TATA	1627	4	-	Arabidopsis thaliana	core promoter element around -30 of transcription start
BnJAZ10	BnaA03G0052500ZS	TATA-box	tcTATAAATAgg	1654	11	-	Nicotiana tabacum	core promoter element around -30 of transcription start
BnJAZ10	BnaA03G0052500ZS	TATA-box	TATAAATA	1656	8	-	Daucus carota	core promoter element around -30 of transcription start
BnJAZ10	BnaA03G0052500ZS	TATA-box	TATAAAT	1657	7	-	Brassica juncea	core promoter element around -30 of transcription start
BnJAZ10	BnaA03G0052500ZS	TATA-box	TATAAA	1658	6	-	Helianthus annuus	core promoter element around -30 of transcription start
BnJAZ10	BnaA03G0052500ZS	TATA-box	TATAA	1659	5	-	Arabidopsis thaliana	core promoter element around -30 of transcription start
BnJAZ10	BnaA03G0052500ZS	TATA-box	TATA	1660	4	-	Arabidopsis thaliana	core promoter element around -30 of transcription start
BnJAZ10	BnaA03G0052500ZS	TATA-box	TATA	1672	4	-	Arabidopsis thaliana	core promoter element around -30 of transcription start
BnJAZ10	BnaA03G0052500ZS	TATA-box	ATTATA	1686	6	+	Brassica napus	core promoter element around -30 of transcription start
BnJAZ10	BnaA03G0052500ZS	TATA-box	TATAA	1687	5	-	Arabidopsis thaliana	core promoter element around -30 of transcription start
BnJAZ10	BnaA03G0052500ZS	TATA-box	TATA	1688	4	-	Arabidopsis thaliana	core promoter element around -30 of transcription start
BnJAZ10	BnaA03G0052500ZS	TATA-box	ATTATA	1752	6	+	Brassica napus	core promoter element around -30 of transcription start
BnJAZ10	BnaA03G0052500ZS	TATA-box	TATAA	1753	5	-	Arabidopsis thaliana	core promoter element around -30 of transcription start
BnJAZ10	BnaA03G0052500ZS	TATA-box	TATA	1754	4	-	Arabidopsis thaliana	core promoter element around -30 of transcription start
BnJAZ10	BnaA03G0052500ZS	TATA-box	TATAA	1832	5	-	Arabidopsis thaliana	core promoter element around -30 of transcription start
BnJAZ10	BnaA03G0052500ZS	TATA-box	TATA	1833	4	-	Arabidopsis thaliana	core promoter element around -30 of transcription start
BnJAZ10	BnaA03G0052500ZS	3-AF1 binding site	TAAGAGAGGAA	1572	10	+	Solanum tuberosum	light responsive element
BnJAZ10	BnaA03G0052500ZS	GATA-motif	AAGGATAAGG	952	9	-	Solanum tuberosum	Light responsive element
BnJAZ10	BnaA03G0052500ZS	GT1-motif	GGTTAA	1337	6	-	Arabidopsis thaliana	light responsive element
BnJAZ10	BnaA03G0052500ZS	LAMP-element	CTTTATCA	1161	8	+	Pisum sativum	Light responsive element
BnJAZ10	BnaA03G0052500ZS	TCT-motif	TCTTAC	848	6	+	Arabidopsis thaliana	Light responsive element
BnJAZ10	BnaA03G0052500ZS	TCT-motif	TCTTAC	1030	6	+	Arabidopsis thaliana	Light responsive element
BnJAZ10	BnaA03G0052500ZS	TCT-motif	TCTTAC	1481	6	-	Arabidopsis thaliana	Light responsive element
BnJAZ10	BnaA03G0052500ZS	TCT-motif	TCTTAC	1777	6	-	Arabidopsis thaliana	Light responsive element
BnJAZ10	BnaA03G0052500ZS	TCT-motif	TCTTAC	1840	6	+	Arabidopsis thaliana	Light responsive element
BnJAZ10	BnaA03G0052500ZS	ATCT-motif	AATCTAATCC	350	9	-	Pisum sativum	Light responsive element
BnJAZ10	BnaA03G0052500ZS	ATCT-motif	AATCTAATCC	886	9	+	Pisum sativum	Light responsive element
BnJAZ10	BnaA03G0052500ZS	MRE	AACCTAA	1115	7	-	Petroselinum crispum	Light responsive element
BnJAZ10	BnaA03G0052500ZS	CAAT-box	CAAAT	61	5	+	Pisum sativum	common cis-acting element in promoter and enhancer regions
BnJAZ10	BnaA03G0052500ZS	CAAT-box	CAAAT	177	5	+	Pisum sativum	common cis-acting element in promoter and enhancer regions
BnJAZ10	BnaA03G0052500ZS	CAAT-box	CAAAT	341	5	-	Pisum sativum	common cis-acting element in promoter and enhancer regions
BnJAZ10	BnaA03G0052500ZS	CAAT-box	CCAAT	357	5	-	Arabidopsis thaliana	common cis-acting element in promoter and enhancer regions
BnJAZ10	BnaA03G0052500ZS	CAAT-box	CAAAT	529	5	+	Pisum sativum	common cis-acting element in promoter and enhancer regions
BnJAZ10	BnaA03G0052500ZS	CAAT-box	CAAAT	768	5	+	Pisum sativum	common cis-acting element in promoter and enhancer regions
BnJAZ10	BnaA03G0052500ZS	CAAT-box	CAAAT	817	5	+	Pisum sativum	common cis-acting element in promoter and enhancer regions
BnJAZ10	BnaA03G0052500ZS	CAAT-box	CCAAT	896	5	+	Arabidopsis thaliana	common cis-acting element in promoter and enhancer regions
BnJAZ10	BnaA03G0052500ZS	CAAT-box	CAAAT	909	5	+	Pisum sativum	common cis-acting element in promoter and enhancer regions
BnJAZ10	BnaA03G0052500ZS	CAAT-box	CCAAT	1068	5	+	Arabidopsis thaliana	common cis-acting element in promoter and enhancer regions
BnJAZ10	BnaA03G0052500ZS	CAAT-box	CCAAT	1174	5	+	Arabidopsis thaliana	common cis-acting element in promoter and enhancer regions
BnJAZ10	BnaA03G0052500ZS	CAAT-box	CCAAT	1220	5	+	Arabidopsis thaliana	common cis-acting element in promoter and enhancer regions
BnJAZ10	BnaA03G0052500ZS	CAAT-box	CAAAT	1430	5	-	Pisum sativum	common cis-acting element in promoter and enhancer regions
BnJAZ10	BnaA03G0052500ZS	CAAT-box	CCAAT	1556	5	+	Arabidopsis thaliana	common cis-acting element in promoter and enhancer regions
BnJAZ10	BnaA03G0052500ZS	CAAT-box	CAAAT	1589	5	-	Pisum sativum	common cis-acting element in promoter and enhancer regions
BnJAZ10	BnaA03G0052500ZS	CAAT-box	CAAAT	1668	5	+	Pisum sativum	common cis-acting element in promoter and enhancer regions
BnJAZ10	BnaA03G0052500ZS	CAAT-box	CAAAT	1792	5	-	Pisum sativum	common cis-acting element in promoter and enhancer regions
BnJAZ10	BnaA03G0052500ZS		motif_sequence	136	4	+	organism	short_function
BnJAZ10	BnaA03G0052500ZS		motif_sequence	162	4	+	organism	short_function
BnJAZ10	BnaA03G0052500ZS		motif_sequence	180	4	+	organism	short_function
BnJAZ10	BnaA03G0052500ZS		motif_sequence	188	4	+	organism	short_function
BnJAZ10	BnaA03G0052500ZS		motif_sequence	190	4	-	organism	short_function
BnJAZ10	BnaA03G0052500ZS		motif_sequence	353	4	-	organism	short_function
BnJAZ10	BnaA03G0052500ZS		motif_sequence	396	4	-	organism	short_function
BnJAZ10	BnaA03G0052500ZS		motif_sequence	443	4	+	organism	short_function
BnJAZ10	BnaA03G0052500ZS		motif_sequence	508	4	+	organism	short_function
BnJAZ10	BnaA03G0052500ZS		motif_sequence	524	4	+	organism	short_function
BnJAZ10	BnaA03G0052500ZS		motif_sequence	542	4	-	organism	short_function
BnJAZ10	BnaA03G0052500ZS		motif_sequence	548	4	+	organism	short_function
BnJAZ10	BnaA03G0052500ZS		motif_sequence	572	4	+	organism	short_function
BnJAZ10	BnaA03G0052500ZS		motif_sequence	590	4	-	organism	short_function
BnJAZ10	BnaA03G0052500ZS		motif_sequence	665	4	+	organism	short_function
BnJAZ10	BnaA03G0052500ZS		motif_sequence	967	4	+	organism	short_function
BnJAZ10	BnaA03G0052500ZS		motif_sequence	1489	4	+	organism	short_function
BnJAZ10	BnaA03G0052500ZS		motif_sequence	1768	4	-	organism	short_function
BnJAZ10	BnaA03G0052500ZS		motif_sequence	1918	4	+	organism	short_function
BnJAZ10	BnaA03G0052500ZS		motif_sequence	1958	4	+	organism	short_function
BnJAZ10	BnaA03G0052500ZS	ARE	AAACCA	237	6	-	Zea mays	the anaerobic induction
BnJAZ10	BnaA03G0052500ZS	ARE	AAACCA	700	6	+	Zea mays	the anaerobic induction
BnJAZ10	BnaA03G0052500ZS	LTR	CCGAAA	901	6	+	Hordeum vulgare	low-temperature responsiveness
BnJAZ10	BnaA03G0052500ZS	LTR	CCGAAA	1001	6	+	Hordeum vulgare	low-temperature responsiveness
BnJAZ10	BnaA03G0052500ZS	TC-rich repeats	GTTTTCTTAC	706	9	-	Nicotiana tabacum	defense and stress responsiveness
BnJAZ10	BnaA03G0052500ZS	MBS	CAACTG	1366	6	+	Arabidopsis thaliana	drought-inducibility
BnJAZ10	BnaA03G0052500ZS	AT-rich element	ATAGAAATCAA	765	10	+	Glycine max	binding site of AT-rich DNA binding protein (ATBP-1)
BnJAZ10	BnaA03G0052500ZS	A-box	CCGTCC	997	6	+	Petroselinum crispum	cis-acting regulatory element
BnJAZ10	BnaA03G0052500ZS	MYC	CATTTG	177	6	-	Arabidopsis thaliana
BnJAZ10	BnaA03G0052500ZS	MYC	CATGTG	229	6	+	Arabidopsis thaliana
BnJAZ10	BnaA03G0052500ZS	MYC	CATGTG	399	6	+	Arabidopsis thaliana
BnJAZ10	BnaA03G0052500ZS	MYC	CATGTG	425	6	-	Arabidopsis thaliana
BnJAZ10	BnaA03G0052500ZS	MYC	CATGTG	1876	6	-	Arabidopsis thaliana
BnJAZ10	BnaA03G0052500ZS	MYB-like sequence	TAACCA	1338	6	+	Arabidopsis thaliana
BnJAZ10	BnaA03G0052500ZS	STRE	AGGGG	744	5	-	Arabidopsis thaliana
BnJAZ10	BnaA03G0052500ZS	CAAT-box	CAAT	57	4	+	Nicotiana glutinosa
BnJAZ10	BnaA03G0052500ZS	CAAT-box	CAAT	100	4	-	Nicotiana glutinosa
BnJAZ10	BnaA03G0052500ZS	CAAT-box	CAAT	104	4	+	Nicotiana glutinosa
BnJAZ10	BnaA03G0052500ZS	CAAT-box	CAAT	153	4	-	Nicotiana glutinosa
BnJAZ10	BnaA03G0052500ZS	CAAT-box	CAAT	303	4	+	Nicotiana glutinosa
BnJAZ10	BnaA03G0052500ZS	CAAT-box	CAAT	346	4	+	Nicotiana glutinosa
BnJAZ10	BnaA03G0052500ZS	CAAT-box	CAAT	363	4	-	Nicotiana glutinosa
BnJAZ10	BnaA03G0052500ZS	CAAT-box	CAAT	434	4	-	Nicotiana glutinosa
BnJAZ10	BnaA03G0052500ZS	CAAT-box	CAAT	783	4	-	Nicotiana glutinosa
BnJAZ10	BnaA03G0052500ZS	CAAT-box	CAAT	866	4	-	Nicotiana glutinosa
BnJAZ10	BnaA03G0052500ZS	CAAT-box	CAAT	897	4	+	Nicotiana glutinosa
BnJAZ10	BnaA03G0052500ZS	CAAT-box	CAAT	1069	4	+	Nicotiana glutinosa
BnJAZ10	BnaA03G0052500ZS	CAAT-box	CAAT	1175	4	+	Nicotiana glutinosa
BnJAZ10	BnaA03G0052500ZS	CAAT-box	CAAT	1221	4	+	Nicotiana glutinosa
BnJAZ10	BnaA03G0052500ZS	CAAT-box	CAAT	1557	4	+	Nicotiana glutinosa
BnJAZ10	BnaA03G0052500ZS	Myb-binding site	CAACAG	1074	6	-	Nicotiana tabacum
BnJAZ10	BnaA03G0052500ZS	Myc	TCTCTTA	1230	7	+	Arabidopsis thaliana
BnJAZ10	BnaA03G0052500ZS	CCGTCC motif	CCGTCC	997	6	+	Nicotiana tabacum
BnJAZ10	BnaA03G0052500ZS	AAGAA-motif	GAAAGAA	706	7	+	Avena sativa
BnJAZ10	BnaA03G0052500ZS	AAGAA-motif	GAAAGAA	929	7	+	Avena sativa
BnJAZ10	BnaA03G0052500ZS	MYB	CAACCA	233	6	-	Arabidopsis thaliana
BnJAZ10	BnaA03G0052500ZS	MYB	CAACCA	561	6	-	Arabidopsis thaliana
BnJAZ10	BnaA03G0052500ZS	MYB	CAACAG	1074	6	-	Arabidopsis thaliana
BnJAZ10	BnaA03G0052500ZS	MYB	TAACCA	1338	6	+	Arabidopsis thaliana
BnJAZ10	BnaA03G0052500ZS	DRE core	GCCGAC	1051	6	-	Arabidopsis thaliana
BnJAZ10	BnaA03G0052500ZS	ERE	ATTTTAAA	1244	8	+	Nicotiana glutinos
BnJAZ10	BnaA03G0052500ZS	AT~TATA-box	TATATA	938	6	+	Arabidopsis thaliana
BnJAZ10	BnaA03G0052500ZS	AT~TATA-box	TATATA	1404	6	-	Arabidopsis thaliana
BnJAZ10	BnaA03G0052500ZS	CCGTCC-box	CCGTCC	997	6	+	Petroselinum hortense
BnJAZ10	BnaA03G0052500ZS	Unnamed__1	CGTGG	108	5	-	Zea mays
BnJAZ10	BnaA03G0052500ZS	Unnamed__4	CTCC	350	4	-	Petroselinum hortense
BnJAZ10	BnaA03G0052500ZS	Unnamed__4	CTCC	452	4	+	Petroselinum hortense
BnJAZ10	BnaA03G0052500ZS	Unnamed__4	CTCC	649	4	+	Petroselinum hortense
BnJAZ10	BnaA03G0052500ZS	Unnamed__4	CTCC	969	4	+	Petroselinum hortense
BnJAZ10	BnaA03G0052500ZS	Unnamed__4	CTCC	995	4	+	Petroselinum hortense
BnJAZ10	BnaA03G0052500ZS	Unnamed__4	CTCC	1024	4	+	Petroselinum hortense
BnJAZ10	BnaA03G0052500ZS	Unnamed__4	CTCC	1066	4	+	Petroselinum hortense
BnJAZ10	BnaA03G0052500ZS	Unnamed__4	CTCC	1170	4	-	Petroselinum hortense
BnJAZ10	BnaA03G0052500ZS	Unnamed__4	CTCC	1252	4	+	Petroselinum hortense
BnJAZ10	BnaA03G0052500ZS	Unnamed__4	CTCC	1554	4	+	Petroselinum hortense
BnJAZ10	BnaA03G0052500ZS	Unnamed__4	CTCC	1768	4	-	Petroselinum hortense
BnJAZ10	BnaA03G0052500ZS	Unnamed__4	CTCC	1960	4	+	Petroselinum hortense
BnJAZ10	BnaA03G0052500ZS	Myb	CAACTG	1366	6	+	Arabidopsis thaliana
BnJAZ11	BnaA05G0380600ZS	TATA-box	ATATAA	40	6	+	Brassica oleracea	core promoter element around -30 of transcription start
BnJAZ11	BnaA05G0380600ZS	TATA-box	TATA	41	4	+	Arabidopsis thaliana	core promoter element around -30 of transcription start
BnJAZ11	BnaA05G0380600ZS	TATA-box	TATTTAAA	82	8	-	Arabidopsis thaliana	core promoter element around -30 of transcription start
BnJAZ11	BnaA05G0380600ZS	TATA-box	ATATAA	87	6	+	Brassica oleracea	core promoter element around -30 of transcription start
BnJAZ11	BnaA05G0380600ZS	TATA-box	TATA	88	4	+	Arabidopsis thaliana	core promoter element around -30 of transcription start
BnJAZ11	BnaA05G0380600ZS	TATA-box	ATATAT	281	6	+	Brassica napus	core promoter element around -30 of transcription start
BnJAZ11	BnaA05G0380600ZS	TATA-box	TATA	282	4	+	Arabidopsis thaliana	core promoter element around -30 of transcription start
BnJAZ11	BnaA05G0380600ZS	TATA-box	TATA	355	4	+	Arabidopsis thaliana	core promoter element around -30 of transcription start
BnJAZ11	BnaA05G0380600ZS	TATA-box	TATATAA	376	7	-	Arabidopsis thaliana	core promoter element around -30 of transcription start
BnJAZ11	BnaA05G0380600ZS	TATA-box	TATATA	377	6	+	Arabidopsis thaliana	core promoter element around -30 of transcription start
BnJAZ11	BnaA05G0380600ZS	TATA-box	TATA	379	4	+	Arabidopsis thaliana	core promoter element around -30 of transcription start
BnJAZ11	BnaA05G0380600ZS	TATA-box	TATA	689	4	+	Arabidopsis thaliana	core promoter element around -30 of transcription start
BnJAZ11	BnaA05G0380600ZS	TATA-box	TACAAAA	708	7	+	Oryza sativa	core promoter element around -30 of transcription start
BnJAZ11	BnaA05G0380600ZS	TATA-box	TATAAAA	887	7	-	Pisum sativum	core promoter element around -30 of transcription start
BnJAZ11	BnaA05G0380600ZS	TATA-box	TATAAA	888	6	-	Helianthus annuus	core promoter element around -30 of transcription start
BnJAZ11	BnaA05G0380600ZS	TATA-box	TATAA	889	5	-	Arabidopsis thaliana	core promoter element around -30 of transcription start
BnJAZ11	BnaA05G0380600ZS	TATA-box	TATA	890	4	+	Arabidopsis thaliana	core promoter element around -30 of transcription start
BnJAZ11	BnaA05G0380600ZS	TATA-box	TATACA	905	6	-	Helianthus annuus	core promoter element around -30 of transcription start
BnJAZ11	BnaA05G0380600ZS	TATA-box	TATA	907	4	+	Arabidopsis thaliana	core promoter element around -30 of transcription start
BnJAZ11	BnaA05G0380600ZS	TATA-box	TATA	999	4	+	Arabidopsis thaliana	core promoter element around -30 of transcription start
BnJAZ11	BnaA05G0380600ZS	TATA-box	TATA	1097	4	-	Arabidopsis thaliana	core promoter element around -30 of transcription start
BnJAZ11	BnaA05G0380600ZS	TATA-box	TATATA	1113	6	-	Arabidopsis thaliana	core promoter element around -30 of transcription start
BnJAZ11	BnaA05G0380600ZS	TATA-box	TATA	1115	4	-	Arabidopsis thaliana	core promoter element around -30 of transcription start
BnJAZ11	BnaA05G0380600ZS	TATA-box	TATA	1138	4	-	Arabidopsis thaliana	core promoter element around -30 of transcription start
BnJAZ11	BnaA05G0380600ZS	TATA-box	TATATA	1145	6	-	Arabidopsis thaliana	core promoter element around -30 of transcription start
BnJAZ11	BnaA05G0380600ZS	TATA-box	ATATAA	1146	6	+	Brassica oleracea	core promoter element around -30 of transcription start
BnJAZ11	BnaA05G0380600ZS	TATA-box	TATA	1147	4	-	Arabidopsis thaliana	core promoter element around -30 of transcription start
BnJAZ11	BnaA05G0380600ZS	TATA-box	TATACA	1155	6	-	Helianthus annuus	core promoter element around -30 of transcription start
BnJAZ11	BnaA05G0380600ZS	TATA-box	TATA	1157	4	-	Arabidopsis thaliana	core promoter element around -30 of transcription start
BnJAZ11	BnaA05G0380600ZS	TATA-box	ATATAA	1201	6	+	Brassica oleracea	core promoter element around -30 of transcription start
BnJAZ11	BnaA05G0380600ZS	TATA-box	TATA	1202	4	-	Arabidopsis thaliana	core promoter element around -30 of transcription start
BnJAZ11	BnaA05G0380600ZS	TATA-box	TATA	1257	4	-	Arabidopsis thaliana	core promoter element around -30 of transcription start
BnJAZ11	BnaA05G0380600ZS	TATA-box	ATATAA	1263	6	+	Brassica oleracea	core promoter element around -30 of transcription start
BnJAZ11	BnaA05G0380600ZS	TATA-box	TATA	1264	4	-	Arabidopsis thaliana	core promoter element around -30 of transcription start
BnJAZ11	BnaA05G0380600ZS	TATA-box	ATATAT	1279	6	-	Brassica napus	core promoter element around -30 of transcription start
BnJAZ11	BnaA05G0380600ZS	TATA-box	TATATA	1280	6	-	Arabidopsis thaliana	core promoter element around -30 of transcription start
BnJAZ11	BnaA05G0380600ZS	TATA-box	TATA	1282	4	-	Arabidopsis thaliana	core promoter element around -30 of transcription start
BnJAZ11	BnaA05G0380600ZS	TATA-box	TATTTAAA	1470	8	-	Arabidopsis thaliana	core promoter element around -30 of transcription start
BnJAZ11	BnaA05G0380600ZS	TATA-box	TATA	1658	4	-	Arabidopsis thaliana	core promoter element around -30 of transcription start
BnJAZ11	BnaA05G0380600ZS	TATA-box	ATATAA	1780	6	+	Brassica oleracea	core promoter element around -30 of transcription start
BnJAZ11	BnaA05G0380600ZS	TATA-box	TATA	1781	4	-	Arabidopsis thaliana	core promoter element around -30 of transcription start
BnJAZ11	BnaA05G0380600ZS	GA-motif	ATAGATAA	684	8	-	Arabidopsis thaliana	Light responsive element
BnJAZ11	BnaA05G0380600ZS	G-box	TACGTG	1430	6	+	Arabidopsis thaliana	Light responsive element
BnJAZ11	BnaA05G0380600ZS	G-box	CACGTG	1571	6	-	Arabidopsis thaliana	Light responsive element
BnJAZ11	BnaA05G0380600ZS	G-box	CACGTG	1583	6	-	Arabidopsis thaliana	Light responsive element
BnJAZ11	BnaA05G0380600ZS	G-box	CACGTG	1639	6	-	Arabidopsis thaliana	Light responsive element
BnJAZ11	BnaA05G0380600ZS	Gap-box	CAAATGAA(A/G)A	737	9	+	Arabidopsis thaliana	Light responsive element
BnJAZ11	BnaA05G0380600ZS	Box 4	ATTAAT	64	6	+	Petroselinum crispum	Light responsive element
BnJAZ11	BnaA05G0380600ZS	Box 4	ATTAAT	1086	6	-	Petroselinum crispum	Light responsive element
BnJAZ11	BnaA05G0380600ZS	Box 4	ATTAAT	1182	6	-	Petroselinum crispum	Light responsive element
BnJAZ11	BnaA05G0380600ZS	Box 4	ATTAAT	1366	6	-	Petroselinum crispum	Light responsive element
BnJAZ11	BnaA05G0380600ZS	Box 4	ATTAAT	1755	6	-	Petroselinum crispum	Light responsive element
BnJAZ11	BnaA05G0380600ZS	GATA-motif	GATAGGG	581	7	-	Pisum sativum	Light responsive element
BnJAZ11	BnaA05G0380600ZS	Sp1	GGGCGG	227	6	+	Oryza sativa	light responsive element
BnJAZ11	BnaA05G0380600ZS	GT1-motif	GGTTAA	1822	6	+	Arabidopsis thaliana	light responsive element
BnJAZ11	BnaA05G0380600ZS	TCCC-motif	TCTCCCT	578	7	+	Spinacia oleracea	Light responsive element
BnJAZ11	BnaA05G0380600ZS	AE-box	AGAAACTT	437	8	+	Arabidopsis thaliana	Light responsive element
BnJAZ11	BnaA05G0380600ZS	G-Box	CACGTT	324	6	+	Pisum sativum	Light responsive element
BnJAZ11	BnaA05G0380600ZS	G-Box	CACGTT	800	6	-	Pisum sativum	Light responsive element
BnJAZ11	BnaA05G0380600ZS	G-Box	CACGTT	1345	6	-	Pisum sativum	Light responsive element
BnJAZ11	BnaA05G0380600ZS	G-Box	CACGTT	1521	6	+	Pisum sativum	Light responsive element
BnJAZ11	BnaA05G0380600ZS	G-Box	CACGTG	1571	6	-	Pisum sativum	Light responsive element
BnJAZ11	BnaA05G0380600ZS	G-Box	CACGTG	1583	6	-	Pisum sativum	Light responsive element
BnJAZ11	BnaA05G0380600ZS	G-Box	CACGTG	1639	6	-	Pisum sativum	Light responsive element
BnJAZ11	BnaA05G0380600ZS	G-Box	CACGTT	1856	6	+	Pisum sativum	Light responsive element
BnJAZ11	BnaA05G0380600ZS	TCT-motif	TCTTAC	899	6	+	Arabidopsis thaliana	Light responsive element
BnJAZ11	BnaA05G0380600ZS	TCT-motif	TCTTAC	932	6	+	Arabidopsis thaliana	Light responsive element
BnJAZ11	BnaA05G0380600ZS	MRE	AACCTAA	456	7	+	Petroselinum crispum	Light responsive element
BnJAZ11	BnaA05G0380600ZS	CAAT-box	CAAAT	68	5	-	Pisum sativum	common cis-acting element in promoter and enhancer regions
BnJAZ11	BnaA05G0380600ZS	CAAT-box	CCAAT	301	5	-	Arabidopsis thaliana	common cis-acting element in promoter and enhancer regions
BnJAZ11	BnaA05G0380600ZS	CAAT-box	CAAAT	341	5	+	Pisum sativum	common cis-acting element in promoter and enhancer regions
BnJAZ11	BnaA05G0380600ZS	CAAT-box	CAAAT	737	5	+	Pisum sativum	common cis-acting element in promoter and enhancer regions
BnJAZ11	BnaA05G0380600ZS	CAAT-box	CCAAT	1075	5	+	Arabidopsis thaliana	common cis-acting element in promoter and enhancer regions
BnJAZ11	BnaA05G0380600ZS	CAAT-box	CAAAT	1319	5	+	Pisum sativum	common cis-acting element in promoter and enhancer regions
BnJAZ11	BnaA05G0380600ZS	CAAT-box	CCAAT	1703	5	+	Arabidopsis thaliana	common cis-acting element in promoter and enhancer regions
BnJAZ11	BnaA05G0380600ZS	CAAT-box	CAAAT	1949	5	-	Pisum sativum	common cis-acting element in promoter and enhancer regions
BnJAZ11	BnaA05G0380600ZS		motif_sequence	476	4	+	organism	short_function
BnJAZ11	BnaA05G0380600ZS		motif_sequence	559	4	+	organism	short_function
BnJAZ11	BnaA05G0380600ZS		motif_sequence	577	4	+	organism	short_function
BnJAZ11	BnaA05G0380600ZS		motif_sequence	593	4	+	organism	short_function
BnJAZ11	BnaA05G0380600ZS		motif_sequence	647	4	+	organism	short_function
BnJAZ11	BnaA05G0380600ZS		motif_sequence	652	4	+	organism	short_function
BnJAZ11	BnaA05G0380600ZS		motif_sequence	1796	4	+	organism	short_function
BnJAZ11	BnaA05G0380600ZS		motif_sequence	1910	4	+	organism	short_function
BnJAZ11	BnaA05G0380600ZS		motif_sequence	1943	4	-	organism	short_function
BnJAZ11	BnaA05G0380600ZS	ABRE	ACGTG	324	5	-	Arabidopsis thaliana	abscisic acid responsiveness
BnJAZ11	BnaA05G0380600ZS	ABRE	ACGTG	801	5	+	Arabidopsis thaliana	abscisic acid responsiveness
BnJAZ11	BnaA05G0380600ZS	ABRE	ACGTG	1346	5	+	Arabidopsis thaliana	abscisic acid responsiveness
BnJAZ11	BnaA05G0380600ZS	ABRE	ACGTG	1431	5	+	Arabidopsis thaliana	abscisic acid responsiveness
BnJAZ11	BnaA05G0380600ZS	ABRE	ACGTG	1521	5	-	Arabidopsis thaliana	abscisic acid responsiveness
BnJAZ11	BnaA05G0380600ZS	ABRE	CACGTG	1571	6	-	Arabidopsis thaliana	abscisic acid responsiveness
BnJAZ11	BnaA05G0380600ZS	ABRE	ACGTG	1572	5	+	Arabidopsis thaliana	abscisic acid responsiveness
BnJAZ11	BnaA05G0380600ZS	ABRE	GACACGTGGC	1581	9	-	Triticum aestivum	abscisic acid responsiveness
BnJAZ11	BnaA05G0380600ZS	ABRE	CACGTG	1583	6	-	Arabidopsis thaliana	abscisic acid responsiveness
BnJAZ11	BnaA05G0380600ZS	ABRE	ACGTG	1584	5	+	Arabidopsis thaliana	abscisic acid responsiveness
BnJAZ11	BnaA05G0380600ZS	ABRE	CACGTG	1639	6	-	Arabidopsis thaliana	abscisic acid responsiveness
BnJAZ11	BnaA05G0380600ZS	ABRE	ACGTG	1640	5	+	Arabidopsis thaliana	abscisic acid responsiveness
BnJAZ11	BnaA05G0380600ZS	ABRE	ACGTG	1856	5	-	Arabidopsis thaliana	abscisic acid responsiveness
BnJAZ11	BnaA05G0380600ZS	CGTCA-motif	CGTCA	954	5	-	Hordeum vulgare	MeJA responsive element
BnJAZ11	BnaA05G0380600ZS	CGTCA-motif	CGTCA	1548	5	-	Hordeum vulgare	MeJA responsive element
BnJAZ11	BnaA05G0380600ZS	CGTCA-motif	CGTCA	1667	5	-	Hordeum vulgare	MeJA responsive element
BnJAZ11	BnaA05G0380600ZS	TGACG-motif	TGACG	954	5	+	Hordeum vulgare	MeJA responsive element
BnJAZ11	BnaA05G0380600ZS	TGACG-motif	TGACG	1548	5	+	Hordeum vulgare	MeJA responsive element
BnJAZ11	BnaA05G0380600ZS	TGACG-motif	TGACG	1667	5	+	Hordeum vulgare	MeJA responsive element
BnJAZ11	BnaA05G0380600ZS	ARE	AAACCA	132	6	+	Zea mays	the anaerobic induction
BnJAZ11	BnaA05G0380600ZS	ARE	AAACCA	510	6	+	Zea mays	the anaerobic induction
BnJAZ11	BnaA05G0380600ZS	ARE	AAACCA	1982	6	-	Zea mays	the anaerobic induction
BnJAZ11	BnaA05G0380600ZS	P-box	CCTTTTG	1389	7	-	Oryza sativa	gibberellin-responsive element
BnJAZ11	BnaA05G0380600ZS	TGA-box	TGACGTAA	1667	8	+	Glycine max	auxin-responsive element
BnJAZ11	BnaA05G0380600ZS	TGA-element	AACGAC	503	6	+	Brassica oleracea	auxin-responsive element
BnJAZ11	BnaA05G0380600ZS	AT-rich element	ATAGAAATCAA	5	10	-	Glycine max	binding site of AT-rich DNA binding protein (ATBP-1)
BnJAZ11	BnaA05G0380600ZS	MYB-like sequence	TAACCA	1821	6	-	Arabidopsis thaliana
BnJAZ11	BnaA05G0380600ZS	MYC	CATTTG	737	6	-	Arabidopsis thaliana
BnJAZ11	BnaA05G0380600ZS	MYC	CATGTG	989	6	-	Arabidopsis thaliana
BnJAZ11	BnaA05G0380600ZS	MYC	CATGTG	1227	6	-	Arabidopsis thaliana
BnJAZ11	BnaA05G0380600ZS	MYC	CATTTG	1319	6	-	Arabidopsis thaliana
BnJAZ11	BnaA05G0380600ZS	MYC	CATGTG	1801	6	-	Arabidopsis thaliana
BnJAZ11	BnaA05G0380600ZS	CAAT-box	CAAT	118	4	-	Nicotiana glutinosa
BnJAZ11	BnaA05G0380600ZS	CAAT-box	CAAT	268	4	-	Nicotiana glutinosa
BnJAZ11	BnaA05G0380600ZS	CAAT-box	CAAT	296	4	-	Nicotiana glutinosa
BnJAZ11	BnaA05G0380600ZS	CAAT-box	CAAT	337	4	-	Nicotiana glutinosa
BnJAZ11	BnaA05G0380600ZS	CAAT-box	CAAT	372	4	-	Nicotiana glutinosa
BnJAZ11	BnaA05G0380600ZS	CAAT-box	CAAT	414	4	+	Nicotiana glutinosa
BnJAZ11	BnaA05G0380600ZS	CAAT-box	CAAT	598	4	+	Nicotiana glutinosa
BnJAZ11	BnaA05G0380600ZS	CAAT-box	CAAT	761	4	+	Nicotiana glutinosa
BnJAZ11	BnaA05G0380600ZS	CAAT-box	CAAT	765	4	-	Nicotiana glutinosa
BnJAZ11	BnaA05G0380600ZS	CAAT-box	CAAT	929	4	+	Nicotiana glutinosa
BnJAZ11	BnaA05G0380600ZS	CAAT-box	CAAT	1076	4	+	Nicotiana glutinosa
BnJAZ11	BnaA05G0380600ZS	CAAT-box	CAAT	1153	4	-	Nicotiana glutinosa
BnJAZ11	BnaA05G0380600ZS	CAAT-box	CAAT	1163	4	-	Nicotiana glutinosa
BnJAZ11	BnaA05G0380600ZS	CAAT-box	CAAT	1209	4	-	Nicotiana glutinosa
BnJAZ11	BnaA05G0380600ZS	CAAT-box	CAAT	1214	4	-	Nicotiana glutinosa
BnJAZ11	BnaA05G0380600ZS	CAAT-box	CAAT	1261	4	+	Nicotiana glutinosa
BnJAZ11	BnaA05G0380600ZS	CAAT-box	CAAT	1532	4	-	Nicotiana glutinosa
BnJAZ11	BnaA05G0380600ZS	CAAT-box	CAAT	1704	4	+	Nicotiana glutinosa
BnJAZ11	BnaA05G0380600ZS	CAAT-box	CAAT	1972	4	+	Nicotiana glutinosa
BnJAZ11	BnaA05G0380600ZS	TATA	TATAAAAT	1264	8	+	Arabidopsis thaliana
BnJAZ11	BnaA05G0380600ZS	WRE3	CCACCT	250	6	+	Pisum sativum
BnJAZ11	BnaA05G0380600ZS	MYB	CAACCA	1579	6	+	Arabidopsis thaliana
BnJAZ11	BnaA05G0380600ZS	MYB	TAACCA	1821	6	-	Arabidopsis thaliana
BnJAZ11	BnaA05G0380600ZS	as-1	TGACG	954	5	+	Arabidopsis thaliana
BnJAZ11	BnaA05G0380600ZS	as-1	TGACG	1548	5	+	Arabidopsis thaliana
BnJAZ11	BnaA05G0380600ZS	as-1	TGACG	1667	5	+	Arabidopsis thaliana
BnJAZ11	BnaA05G0380600ZS	Unnamed__1	CGTGG	1582	5	-	Zea mays
BnJAZ11	BnaA05G0380600ZS	AT~TATA-box	TATATA	377	6	+	Arabidopsis thaliana
BnJAZ11	BnaA05G0380600ZS	AT~TATA-box	TATATA	1113	6	-	Arabidopsis thaliana
BnJAZ11	BnaA05G0380600ZS	AT~TATA-box	TATATA	1145	6	-	Arabidopsis thaliana
BnJAZ11	BnaA05G0380600ZS	AT~TATA-box	TATATA	1280	6	-	Arabidopsis thaliana
BnJAZ11	BnaA05G0380600ZS	ABRE3a	TACGTG	1430	6	+	Zea mays
BnJAZ11	BnaA05G0380600ZS	ERE	ATTTTAAA	1189	8	+	Nicotiana glutinos
BnJAZ11	BnaA05G0380600ZS	W box	TTGACC	863	6	+	Arabidopsis thaliana
BnJAZ11	BnaA05G0380600ZS	W box	TTGACC	1334	6	-	Arabidopsis thaliana
BnJAZ11	BnaA05G0380600ZS	W box	TTGACC	1649	6	+	Arabidopsis thaliana
BnJAZ11	BnaA05G0380600ZS	Unnamed__4	CTCC	478	4	+	Petroselinum hortense
BnJAZ11	BnaA05G0380600ZS	Unnamed__4	CTCC	579	4	+	Petroselinum hortense
BnJAZ11	BnaA05G0380600ZS	Unnamed__4	CTCC	604	4	-	Petroselinum hortense
BnJAZ11	BnaA05G0380600ZS	Unnamed__4	CTCC	654	4	+	Petroselinum hortense
BnJAZ11	BnaA05G0380600ZS	Unnamed__4	CTCC	791	4	-	Petroselinum hortense
BnJAZ11	BnaA05G0380600ZS	Unnamed__4	CTCC	1714	4	-	Petroselinum hortense
BnJAZ11	BnaA05G0380600ZS	Unnamed__4	CTCC	1893	4	+	Petroselinum hortense
BnJAZ11	BnaA05G0380600ZS	Unnamed__4	CTCC	1906	4	+	Petroselinum hortense
BnJAZ11	BnaA05G0380600ZS	ABRE4	CACGTA	1430	6	-	Zea mays
BnJAZ11	BnaA05G0380600ZS	Unnamed__16	GCTGCCCGTC	1535	9	-	Zea mays
BnJAZ12	BnaA06G0119400ZS	TATA-box	TAAAGATT	4	8	-	Arabidopsis thaliana	core promoter element around -30 of transcription start
BnJAZ12	BnaA06G0119400ZS	TATA-box	ATATAA	108	6	+	Brassica oleracea	core promoter element around -30 of transcription start
BnJAZ12	BnaA06G0119400ZS	TATA-box	TATA	109	4	+	Arabidopsis thaliana	core promoter element around -30 of transcription start
BnJAZ12	BnaA06G0119400ZS	TATA-box	ATTATA	149	6	+	Brassica napus	core promoter element around -30 of transcription start
BnJAZ12	BnaA06G0119400ZS	TATA-box	TATATAA	150	7	-	Arabidopsis thaliana	core promoter element around -30 of transcription start
BnJAZ12	BnaA06G0119400ZS	TATA-box	TATATA	151	6	+	Arabidopsis thaliana	core promoter element around -30 of transcription start
BnJAZ12	BnaA06G0119400ZS	TATA-box	ATATAT	152	6	+	Brassica napus	core promoter element around -30 of transcription start
BnJAZ12	BnaA06G0119400ZS	TATA-box	TATATA	153	6	+	Arabidopsis thaliana	core promoter element around -30 of transcription start
BnJAZ12	BnaA06G0119400ZS	TATA-box	ATATAT	154	6	+	Brassica napus	core promoter element around -30 of transcription start
BnJAZ12	BnaA06G0119400ZS	TATA-box	TATA	155	4	+	Arabidopsis thaliana	core promoter element around -30 of transcription start
BnJAZ12	BnaA06G0119400ZS	TATA-box	TATAAAT	309	7	-	Brassica juncea	core promoter element around -30 of transcription start
BnJAZ12	BnaA06G0119400ZS	TATA-box	TATAAA	310	6	-	Helianthus annuus	core promoter element around -30 of transcription start
BnJAZ12	BnaA06G0119400ZS	TATA-box	TATAA	311	5	-	Arabidopsis thaliana	core promoter element around -30 of transcription start
BnJAZ12	BnaA06G0119400ZS	TATA-box	TATA	312	4	+	Arabidopsis thaliana	core promoter element around -30 of transcription start
BnJAZ12	BnaA06G0119400ZS	TATA-box	TATAA	354	5	-	Arabidopsis thaliana	core promoter element around -30 of transcription start
BnJAZ12	BnaA06G0119400ZS	TATA-box	TATA	355	4	+	Arabidopsis thaliana	core promoter element around -30 of transcription start
BnJAZ12	BnaA06G0119400ZS	TATA-box	TATA	420	4	+	Arabidopsis thaliana	core promoter element around -30 of transcription start
BnJAZ12	BnaA06G0119400ZS	TATA-box	TATA	450	4	+	Arabidopsis thaliana	core promoter element around -30 of transcription start
BnJAZ12	BnaA06G0119400ZS	TATA-box	TATAAAT	465	7	-	Brassica juncea	core promoter element around -30 of transcription start
BnJAZ12	BnaA06G0119400ZS	TATA-box	TATAAA	466	6	-	Helianthus annuus	core promoter element around -30 of transcription start
BnJAZ12	BnaA06G0119400ZS	TATA-box	TATAA	467	5	-	Arabidopsis thaliana	core promoter element around -30 of transcription start
BnJAZ12	BnaA06G0119400ZS	TATA-box	TATA	468	4	+	Arabidopsis thaliana	core promoter element around -30 of transcription start
BnJAZ12	BnaA06G0119400ZS	TATA-box	TATA	484	4	+	Arabidopsis thaliana	core promoter element around -30 of transcription start
BnJAZ12	BnaA06G0119400ZS	TATA-box	TATAAAA	530	7	-	Pisum sativum	core promoter element around -30 of transcription start
BnJAZ12	BnaA06G0119400ZS	TATA-box	TATAAA	531	6	-	Helianthus annuus	core promoter element around -30 of transcription start
BnJAZ12	BnaA06G0119400ZS	TATA-box	TATAA	532	5	-	Arabidopsis thaliana	core promoter element around -30 of transcription start
BnJAZ12	BnaA06G0119400ZS	TATA-box	TATA	533	4	+	Arabidopsis thaliana	core promoter element around -30 of transcription start
BnJAZ12	BnaA06G0119400ZS	TATA-box	TACAAAA	566	7	+	Oryza sativa	core promoter element around -30 of transcription start
BnJAZ12	BnaA06G0119400ZS	TATA-box	ATTATA	609	6	+	Brassica napus	core promoter element around -30 of transcription start
BnJAZ12	BnaA06G0119400ZS	TATA-box	TATAA	610	5	-	Arabidopsis thaliana	core promoter element around -30 of transcription start
BnJAZ12	BnaA06G0119400ZS	TATA-box	TATA	611	4	+	Arabidopsis thaliana	core promoter element around -30 of transcription start
BnJAZ12	BnaA06G0119400ZS	TATA-box	ATATAA	628	6	+	Brassica oleracea	core promoter element around -30 of transcription start
BnJAZ12	BnaA06G0119400ZS	TATA-box	TATA	629	4	+	Arabidopsis thaliana	core promoter element around -30 of transcription start
BnJAZ12	BnaA06G0119400ZS	TATA-box	ATATAT	644	6	+	Brassica napus	core promoter element around -30 of transcription start
BnJAZ12	BnaA06G0119400ZS	TATA-box	TATATA	645	6	+	Arabidopsis thaliana	core promoter element around -30 of transcription start
BnJAZ12	BnaA06G0119400ZS	TATA-box	ATATAT	646	6	+	Brassica napus	core promoter element around -30 of transcription start
BnJAZ12	BnaA06G0119400ZS	TATA-box	TATA	647	4	+	Arabidopsis thaliana	core promoter element around -30 of transcription start
BnJAZ12	BnaA06G0119400ZS	TATA-box	ATTATA	650	6	+	Brassica napus	core promoter element around -30 of transcription start
BnJAZ12	BnaA06G0119400ZS	TATA-box	TATAA	651	5	-	Arabidopsis thaliana	core promoter element around -30 of transcription start
BnJAZ12	BnaA06G0119400ZS	TATA-box	TATA	652	4	+	Arabidopsis thaliana	core promoter element around -30 of transcription start
BnJAZ12	BnaA06G0119400ZS	TATA-box	TATACA	707	6	-	Helianthus annuus	core promoter element around -30 of transcription start
BnJAZ12	BnaA06G0119400ZS	TATA-box	TATA	709	4	+	Arabidopsis thaliana	core promoter element around -30 of transcription start
BnJAZ12	BnaA06G0119400ZS	TATA-box	ATTATA	722	6	+	Brassica napus	core promoter element around -30 of transcription start
BnJAZ12	BnaA06G0119400ZS	TATA-box	TATAA	723	5	-	Arabidopsis thaliana	core promoter element around -30 of transcription start
BnJAZ12	BnaA06G0119400ZS	TATA-box	TATA	724	4	+	Arabidopsis thaliana	core promoter element around -30 of transcription start
BnJAZ12	BnaA06G0119400ZS	TATA-box	ATTATA	818	6	+	Brassica napus	core promoter element around -30 of transcription start
BnJAZ12	BnaA06G0119400ZS	TATA-box	TATAA	819	5	-	Arabidopsis thaliana	core promoter element around -30 of transcription start
BnJAZ12	BnaA06G0119400ZS	TATA-box	TATA	820	4	+	Arabidopsis thaliana	core promoter element around -30 of transcription start
BnJAZ12	BnaA06G0119400ZS	TATA-box	ATATAT	893	6	+	Brassica napus	core promoter element around -30 of transcription start
BnJAZ12	BnaA06G0119400ZS	TATA-box	TATA	894	4	+	Arabidopsis thaliana	core promoter element around -30 of transcription start
BnJAZ12	BnaA06G0119400ZS	TATA-box	TATATTTATATTT	917	12	-	Avena sativa	core promoter element around -30 of transcription start
BnJAZ12	BnaA06G0119400ZS	TATA-box	taTATAAAtc	924	9	+	Arabidopsis thaliana	core promoter element around -30 of transcription start
BnJAZ12	BnaA06G0119400ZS	TATA-box	ATATAA	925	6	+	Brassica oleracea	core promoter element around -30 of transcription start
BnJAZ12	BnaA06G0119400ZS	TATA-box	TATA	926	4	+	Arabidopsis thaliana	core promoter element around -30 of transcription start
BnJAZ12	BnaA06G0119400ZS	TATA-box	TACAAAA	966	7	-	Oryza sativa	core promoter element around -30 of transcription start
BnJAZ12	BnaA06G0119400ZS	TATA-box	ATATAA	1037	6	+	Brassica oleracea	core promoter element around -30 of transcription start
BnJAZ12	BnaA06G0119400ZS	TATA-box	TATA	1038	4	-	Arabidopsis thaliana	core promoter element around -30 of transcription start
BnJAZ12	BnaA06G0119400ZS	TATA-box	ATATAA	1058	6	+	Brassica oleracea	core promoter element around -30 of transcription start
BnJAZ12	BnaA06G0119400ZS	TATA-box	TATA	1059	4	-	Arabidopsis thaliana	core promoter element around -30 of transcription start
BnJAZ12	BnaA06G0119400ZS	TATA-box	ATATAA	1079	6	+	Brassica oleracea	core promoter element around -30 of transcription start
BnJAZ12	BnaA06G0119400ZS	TATA-box	TATA	1080	4	-	Arabidopsis thaliana	core promoter element around -30 of transcription start
BnJAZ12	BnaA06G0119400ZS	TATA-box	TACAAAA	1101	7	-	Oryza sativa	core promoter element around -30 of transcription start
BnJAZ12	BnaA06G0119400ZS	TATA-box	ATATAT	1240	6	-	Brassica napus	core promoter element around -30 of transcription start
BnJAZ12	BnaA06G0119400ZS	TATA-box	TATATA	1241	6	-	Arabidopsis thaliana	core promoter element around -30 of transcription start
BnJAZ12	BnaA06G0119400ZS	TATA-box	ATATAA	1242	6	+	Brassica oleracea	core promoter element around -30 of transcription start
BnJAZ12	BnaA06G0119400ZS	TATA-box	TATA	1243	4	-	Arabidopsis thaliana	core promoter element around -30 of transcription start
BnJAZ12	BnaA06G0119400ZS	TATA-box	ccTATAAAaa	1366	9	+	Arabidopsis thaliana	core promoter element around -30 of transcription start
BnJAZ12	BnaA06G0119400ZS	TATA-box	ATATAA	1430	6	+	Brassica oleracea	core promoter element around -30 of transcription start
BnJAZ12	BnaA06G0119400ZS	TATA-box	TATA	1431	4	-	Arabidopsis thaliana	core promoter element around -30 of transcription start
BnJAZ12	BnaA06G0119400ZS	TATA-box	TATA	1453	4	-	Arabidopsis thaliana	core promoter element around -30 of transcription start
BnJAZ12	BnaA06G0119400ZS	TATA-box	ATTATA	1487	6	+	Brassica napus	core promoter element around -30 of transcription start
BnJAZ12	BnaA06G0119400ZS	TATA-box	TATAA	1488	5	-	Arabidopsis thaliana	core promoter element around -30 of transcription start
BnJAZ12	BnaA06G0119400ZS	TATA-box	TATA	1489	4	-	Arabidopsis thaliana	core promoter element around -30 of transcription start
BnJAZ12	BnaA06G0119400ZS	TATA-box	TATA	1634	4	-	Arabidopsis thaliana	core promoter element around -30 of transcription start
BnJAZ12	BnaA06G0119400ZS	TATA-box	TATAA	1811	5	-	Arabidopsis thaliana	core promoter element around -30 of transcription start
BnJAZ12	BnaA06G0119400ZS	TATA-box	TATA	1812	4	-	Arabidopsis thaliana	core promoter element around -30 of transcription start
BnJAZ12	BnaA06G0119400ZS	TATA-box	ATTATA	1898	6	+	Brassica napus	core promoter element around -30 of transcription start
BnJAZ12	BnaA06G0119400ZS	TATA-box	TATAA	1899	5	-	Arabidopsis thaliana	core promoter element around -30 of transcription start
BnJAZ12	BnaA06G0119400ZS	TATA-box	TATA	1900	4	-	Arabidopsis thaliana	core promoter element around -30 of transcription start
BnJAZ12	BnaA06G0119400ZS	I-box	AGATAAGG	1921	8	+	Triticum aestivum	Light responsive element
BnJAZ12	BnaA06G0119400ZS	Sp1	GGGCGG	1159	6	-	Oryza sativa	light responsive element
BnJAZ12	BnaA06G0119400ZS	Sp1	GGGCGG	1168	6	+	Oryza sativa	light responsive element
BnJAZ12	BnaA06G0119400ZS	GATA-motif	GATAGGA	216	7	+	Arabidopsis thaliana	Light responsive element
BnJAZ12	BnaA06G0119400ZS	GATA-motif	GATAGGG	413	7	+	Pisum sativum	Light responsive element
BnJAZ12	BnaA06G0119400ZS	Gap-box	CAAATGAA(A/G)A	1399	9.5	-	Arabidopsis thaliana	Light responsive element
BnJAZ12	BnaA06G0119400ZS	Box 4	ATTAAT	346	6	+	Petroselinum crispum	Light responsive element
BnJAZ12	BnaA06G0119400ZS	Box 4	ATTAAT	477	6	+	Petroselinum crispum	Light responsive element
BnJAZ12	BnaA06G0119400ZS	Box 4	ATTAAT	863	6	+	Petroselinum crispum	Light responsive element
BnJAZ12	BnaA06G0119400ZS	Box 4	ATTAAT	1276	6	-	Petroselinum crispum	Light responsive element
BnJAZ12	BnaA06G0119400ZS	TCT-motif	TCTTAC	872	6	+	Arabidopsis thaliana	Light responsive element
BnJAZ12	BnaA06G0119400ZS	AE-box	AGAAACTT	1507	8	+	Arabidopsis thaliana	Light responsive element
BnJAZ12	BnaA06G0119400ZS	MRE	AACCTAA	1294	7	+	Petroselinum crispum	Light responsive element
BnJAZ12	BnaA06G0119400ZS	CAAT-box	CAAAT	207	5	-	Pisum sativum	common cis-acting element in promoter and enhancer regions
BnJAZ12	BnaA06G0119400ZS	CAAT-box	CAAAT	457	5	-	Pisum sativum	common cis-acting element in promoter and enhancer regions
BnJAZ12	BnaA06G0119400ZS	CAAT-box	CAAAT	497	5	+	Pisum sativum	common cis-acting element in promoter and enhancer regions
BnJAZ12	BnaA06G0119400ZS	CAAT-box	CAAAT	522	5	+	Pisum sativum	common cis-acting element in promoter and enhancer regions
BnJAZ12	BnaA06G0119400ZS	CAAT-box	CAAAT	548	5	+	Pisum sativum	common cis-acting element in promoter and enhancer regions
BnJAZ12	BnaA06G0119400ZS	CAAT-box	CAAAT	641	5	+	Pisum sativum	common cis-acting element in promoter and enhancer regions
BnJAZ12	BnaA06G0119400ZS	CAAT-box	CAAAT	663	5	-	Pisum sativum	common cis-acting element in promoter and enhancer regions
BnJAZ12	BnaA06G0119400ZS	CAAT-box	CAAAT	704	5	-	Pisum sativum	common cis-acting element in promoter and enhancer regions
BnJAZ12	BnaA06G0119400ZS	CAAT-box	CAAAT	753	5	-	Pisum sativum	common cis-acting element in promoter and enhancer regions
BnJAZ12	BnaA06G0119400ZS	CAAT-box	CAAAT	890	5	+	Pisum sativum	common cis-acting element in promoter and enhancer regions
BnJAZ12	BnaA06G0119400ZS	CAAT-box	CAAAT	899	5	+	Pisum sativum	common cis-acting element in promoter and enhancer regions
BnJAZ12	BnaA06G0119400ZS	CAAT-box	CAAAT	916	5	+	Pisum sativum	common cis-acting element in promoter and enhancer regions
BnJAZ12	BnaA06G0119400ZS	CAAT-box	CAAAT	1095	5	+	Pisum sativum	common cis-acting element in promoter and enhancer regions
BnJAZ12	BnaA06G0119400ZS	CAAT-box	CAAAT	1150	5	+	Pisum sativum	common cis-acting element in promoter and enhancer regions
BnJAZ12	BnaA06G0119400ZS	CAAT-box	CAAAT	1404	5	-	Pisum sativum	common cis-acting element in promoter and enhancer regions
BnJAZ12	BnaA06G0119400ZS	CAAT-box	CAAAT	1467	5	+	Pisum sativum	common cis-acting element in promoter and enhancer regions
BnJAZ12	BnaA06G0119400ZS	CAAT-box	CAAAT	1587	5	-	Pisum sativum	common cis-acting element in promoter and enhancer regions
BnJAZ12	BnaA06G0119400ZS	CAAT-box	CCAAT	1612	5	+	Arabidopsis thaliana	common cis-acting element in promoter and enhancer regions
BnJAZ12	BnaA06G0119400ZS	CAAT-box	CAAAT	1666	5	+	Pisum sativum	common cis-acting element in promoter and enhancer regions
BnJAZ12	BnaA06G0119400ZS	CAAT-box	CCAAT	1749	5	-	Arabidopsis thaliana	common cis-acting element in promoter and enhancer regions
BnJAZ12	BnaA06G0119400ZS	CAAT-box	CCAAT	1779	5	-	Arabidopsis thaliana	common cis-acting element in promoter and enhancer regions
BnJAZ12	BnaA06G0119400ZS		motif_sequence	1830	4	+	organism	short_function
BnJAZ12	BnaA06G0119400ZS		motif_sequence	1851	4	+	organism	short_function
BnJAZ12	BnaA06G0119400ZS	TGACG-motif	TGACG	1281	5	+	Hordeum vulgare	MeJA responsive element
BnJAZ12	BnaA06G0119400ZS	CGTCA-motif	CGTCA	1281	5	-	Hordeum vulgare	MeJA responsive element
BnJAZ12	BnaA06G0119400ZS	ARE	AAACCA	995	6	-	Zea mays	the anaerobic induction
BnJAZ12	BnaA06G0119400ZS	ARE	AAACCA	1009	6	+	Zea mays	the anaerobic induction
BnJAZ12	BnaA06G0119400ZS	TC-rich repeats	ATTCTCTAAC	972	9	+	Nicotiana tabacum	defense and stress responsiveness
BnJAZ12	BnaA06G0119400ZS	circadian	CAAAGATATC	890	9	+	Lycopersicon esculentum	circadian control
BnJAZ12	BnaA06G0119400ZS	AT-rich element	ATAGAAATCAA	908	10	+	Glycine max	binding site of AT-rich DNA binding protein (ATBP-1)
BnJAZ12	BnaA06G0119400ZS	TATA	TATAAAAT	484	8	+	Arabidopsis thaliana
BnJAZ12	BnaA06G0119400ZS	TATA	TATAAAAT	629	8	+	Arabidopsis thaliana
BnJAZ12	BnaA06G0119400ZS	TATA	TATAAAAT	724	8	+	Arabidopsis thaliana
BnJAZ12	BnaA06G0119400ZS	AAGAA-motif	GAAAGAA	1302	7	-	Avena sativa
BnJAZ12	BnaA06G0119400ZS	WRE3	CCACCT	780	6	-	Pisum sativum
BnJAZ12	BnaA06G0119400ZS	MYC	CATTTG	548	6	-	Arabidopsis thaliana
BnJAZ12	BnaA06G0119400ZS	MYC	CATTTG	662	6	+	Arabidopsis thaliana
BnJAZ12	BnaA06G0119400ZS	MYC	CATTTG	752	6	+	Arabidopsis thaliana
BnJAZ12	BnaA06G0119400ZS	MYC	CAATTG	763	6	+	Arabidopsis thaliana
BnJAZ12	BnaA06G0119400ZS	MYC	CATTTG	1403	6	+	Arabidopsis thaliana
BnJAZ12	BnaA06G0119400ZS	MYC	CATTTG	1666	6	-	Arabidopsis thaliana
BnJAZ12	BnaA06G0119400ZS	MYB-like sequence	TAACCA	351	6	-	Arabidopsis thaliana
BnJAZ12	BnaA06G0119400ZS	CAAT-box	CAAT	65	4	-	Nicotiana glutinosa
BnJAZ12	BnaA06G0119400ZS	CAAT-box	CAAT	92	4	-	Nicotiana glutinosa
BnJAZ12	BnaA06G0119400ZS	CAAT-box	CAAT	123	4	-	Nicotiana glutinosa
BnJAZ12	BnaA06G0119400ZS	CAAT-box	CAAT	239	4	+	Nicotiana glutinosa
BnJAZ12	BnaA06G0119400ZS	CAAT-box	CAAT	525	4	-	Nicotiana glutinosa
BnJAZ12	BnaA06G0119400ZS	CAAT-box	CAAT	691	4	+	Nicotiana glutinosa
BnJAZ12	BnaA06G0119400ZS	CAAT-box	CAAT	695	4	-	Nicotiana glutinosa
BnJAZ12	BnaA06G0119400ZS	CAAT-box	CAAT	763	4	+	Nicotiana glutinosa
BnJAZ12	BnaA06G0119400ZS	CAAT-box	CAAT	765	4	-	Nicotiana glutinosa
BnJAZ12	BnaA06G0119400ZS	CAAT-box	CAAT	902	4	-	Nicotiana glutinosa
BnJAZ12	BnaA06G0119400ZS	CAAT-box	CAAT	986	4	+	Nicotiana glutinosa
BnJAZ12	BnaA06G0119400ZS	CAAT-box	CAAT	1077	4	+	Nicotiana glutinosa
BnJAZ12	BnaA06G0119400ZS	CAAT-box	CAAT	1119	4	+	Nicotiana glutinosa
BnJAZ12	BnaA06G0119400ZS	CAAT-box	CAAT	1269	4	-	Nicotiana glutinosa
BnJAZ12	BnaA06G0119400ZS	CAAT-box	CAAT	1613	4	+	Nicotiana glutinosa
BnJAZ12	BnaA06G0119400ZS	CAAT-box	CAAT	1775	4	+	Nicotiana glutinosa
BnJAZ12	BnaA06G0119400ZS	CAAT-box	CAAT	1873	4	+	Nicotiana glutinosa
BnJAZ12	BnaA06G0119400ZS	CAAT-box	CAAT	1907	4	+	Nicotiana glutinosa
BnJAZ12	BnaA06G0119400ZS	CAAT-box	CAAT	1979	4	-	Nicotiana glutinosa
BnJAZ12	BnaA06G0119400ZS	STRE	AGGGG	1840	5	-	Arabidopsis thaliana
BnJAZ12	BnaA06G0119400ZS	Unnamed__4	CTCC	778	4	-	Petroselinum hortense
BnJAZ12	BnaA06G0119400ZS	Unnamed__4	CTCC	1317	4	-	Petroselinum hortense
BnJAZ12	BnaA06G0119400ZS	Unnamed__4	CTCC	1752	4	-	Petroselinum hortense
BnJAZ12	BnaA06G0119400ZS	Unnamed__4	CTCC	1782	4	-	Petroselinum hortense
BnJAZ12	BnaA06G0119400ZS	Unnamed__4	CTCC	1983	4	+	Petroselinum hortense
BnJAZ12	BnaA06G0119400ZS	TCA	TCATCTTCAT	327	9	+	Pisum sativum
BnJAZ12	BnaA06G0119400ZS	WUN-motif	AAATTACTA	789	9	-	Nicotiana glutinosa
BnJAZ12	BnaA06G0119400ZS	WUN-motif	AAATTACT	790	8	-	Nicotiana glutinosa
BnJAZ12	BnaA06G0119400ZS	MYB	TAACCA	351	6	-	Arabidopsis thaliana
BnJAZ12	BnaA06G0119400ZS	as-1	TGACG	1281	5	+	Arabidopsis thaliana
BnJAZ12	BnaA06G0119400ZS	ERE	ATTTTAAA	1031	8	-	Nicotiana glutinos
BnJAZ12	BnaA06G0119400ZS	ERE	ATTTTAAA	1525	8	-	Nicotiana glutinos
BnJAZ12	BnaA06G0119400ZS	AT~TATA-box	TATATA	151	6	+	Arabidopsis thaliana
BnJAZ12	BnaA06G0119400ZS	AT~TATA-box	TATATA	153	6	+	Arabidopsis thaliana
BnJAZ12	BnaA06G0119400ZS	AT~TATA-box	TATATA	645	6	+	Arabidopsis thaliana
BnJAZ12	BnaA06G0119400ZS	AT~TATA-box	TATATA	1241	6	-	Arabidopsis thaliana
BnJAZ13	BnaA06G0133300ZS	TATA-box	TATA	240	4	+	Arabidopsis thaliana	core promoter element around -30 of transcription start
BnJAZ13	BnaA06G0133300ZS	TATA-box	TATA	245	4	+	Arabidopsis thaliana	core promoter element around -30 of transcription start
BnJAZ13	BnaA06G0133300ZS	TATA-box	TATAA	379	5	-	Arabidopsis thaliana	core promoter element around -30 of transcription start
BnJAZ13	BnaA06G0133300ZS	TATA-box	TATA	380	4	+	Arabidopsis thaliana	core promoter element around -30 of transcription start
BnJAZ13	BnaA06G0133300ZS	TATA-box	ATTATA	415	6	+	Brassica napus	core promoter element around -30 of transcription start
BnJAZ13	BnaA06G0133300ZS	TATA-box	TATAA	416	5	-	Arabidopsis thaliana	core promoter element around -30 of transcription start
BnJAZ13	BnaA06G0133300ZS	TATA-box	TATA	417	4	+	Arabidopsis thaliana	core promoter element around -30 of transcription start
BnJAZ13	BnaA06G0133300ZS	TATA-box	ATTATA	574	6	+	Brassica napus	core promoter element around -30 of transcription start
BnJAZ13	BnaA06G0133300ZS	TATA-box	TATAA	575	5	-	Arabidopsis thaliana	core promoter element around -30 of transcription start
BnJAZ13	BnaA06G0133300ZS	TATA-box	TATA	576	4	+	Arabidopsis thaliana	core promoter element around -30 of transcription start
BnJAZ13	BnaA06G0133300ZS	TATA-box	TATACA	731	6	-	Helianthus annuus	core promoter element around -30 of transcription start
BnJAZ13	BnaA06G0133300ZS	TATA-box	TATATA	733	6	+	Arabidopsis thaliana	core promoter element around -30 of transcription start
BnJAZ13	BnaA06G0133300ZS	TATA-box	ATATAA	734	6	+	Brassica oleracea	core promoter element around -30 of transcription start
BnJAZ13	BnaA06G0133300ZS	TATA-box	TATA	735	4	+	Arabidopsis thaliana	core promoter element around -30 of transcription start
BnJAZ13	BnaA06G0133300ZS	TATA-box	TATA	743	4	+	Arabidopsis thaliana	core promoter element around -30 of transcription start
BnJAZ13	BnaA06G0133300ZS	TATA-box	ATATAT	765	6	+	Brassica napus	core promoter element around -30 of transcription start
BnJAZ13	BnaA06G0133300ZS	TATA-box	TATATA	766	6	+	Arabidopsis thaliana	core promoter element around -30 of transcription start
BnJAZ13	BnaA06G0133300ZS	TATA-box	ATATAT	767	6	+	Brassica napus	core promoter element around -30 of transcription start
BnJAZ13	BnaA06G0133300ZS	TATA-box	TATA	768	4	+	Arabidopsis thaliana	core promoter element around -30 of transcription start
BnJAZ13	BnaA06G0133300ZS	TATA-box	TATA	859	4	+	Arabidopsis thaliana	core promoter element around -30 of transcription start
BnJAZ13	BnaA06G0133300ZS	TATA-box	TATAA	947	5	-	Arabidopsis thaliana	core promoter element around -30 of transcription start
BnJAZ13	BnaA06G0133300ZS	TATA-box	TATA	948	4	+	Arabidopsis thaliana	core promoter element around -30 of transcription start
BnJAZ13	BnaA06G0133300ZS	TATA-box	ATATAT	1003	6	-	Brassica napus	core promoter element around -30 of transcription start
BnJAZ13	BnaA06G0133300ZS	TATA-box	TATATA	1004	6	-	Arabidopsis thaliana	core promoter element around -30 of transcription start
BnJAZ13	BnaA06G0133300ZS	TATA-box	ATATAT	1005	6	-	Brassica napus	core promoter element around -30 of transcription start
BnJAZ13	BnaA06G0133300ZS	TATA-box	TATATA	1006	6	-	Arabidopsis thaliana	core promoter element around -30 of transcription start
BnJAZ13	BnaA06G0133300ZS	TATA-box	ATATAT	1007	6	-	Brassica napus	core promoter element around -30 of transcription start
BnJAZ13	BnaA06G0133300ZS	TATA-box	TATA	1008	4	-	Arabidopsis thaliana	core promoter element around -30 of transcription start
BnJAZ13	BnaA06G0133300ZS	TATA-box	ATTATA	1078	6	+	Brassica napus	core promoter element around -30 of transcription start
BnJAZ13	BnaA06G0133300ZS	TATA-box	TATAA	1079	5	-	Arabidopsis thaliana	core promoter element around -30 of transcription start
BnJAZ13	BnaA06G0133300ZS	TATA-box	TATA	1080	4	-	Arabidopsis thaliana	core promoter element around -30 of transcription start
BnJAZ13	BnaA06G0133300ZS	TATA-box	TATA	1105	4	-	Arabidopsis thaliana	core promoter element around -30 of transcription start
BnJAZ13	BnaA06G0133300ZS	TATA-box	ATTATA	1110	6	+	Brassica napus	core promoter element around -30 of transcription start
BnJAZ13	BnaA06G0133300ZS	TATA-box	TATAA	1111	5	-	Arabidopsis thaliana	core promoter element around -30 of transcription start
BnJAZ13	BnaA06G0133300ZS	TATA-box	TATA	1112	4	-	Arabidopsis thaliana	core promoter element around -30 of transcription start
BnJAZ13	BnaA06G0133300ZS	TATA-box	TATACA	1131	6	-	Helianthus annuus	core promoter element around -30 of transcription start
BnJAZ13	BnaA06G0133300ZS	TATA-box	TATATA	1133	6	-	Arabidopsis thaliana	core promoter element around -30 of transcription start
BnJAZ13	BnaA06G0133300ZS	TATA-box	TATA	1135	4	-	Arabidopsis thaliana	core promoter element around -30 of transcription start
BnJAZ13	BnaA06G0133300ZS	TATA-box	ATATAT	1154	6	-	Brassica napus	core promoter element around -30 of transcription start
BnJAZ13	BnaA06G0133300ZS	TATA-box	TATA	1155	4	-	Arabidopsis thaliana	core promoter element around -30 of transcription start
BnJAZ13	BnaA06G0133300ZS	TATA-box	TATAAAA	1161	7	-	Pisum sativum	core promoter element around -30 of transcription start
BnJAZ13	BnaA06G0133300ZS	TATA-box	TATAAA	1162	6	-	Helianthus annuus	core promoter element around -30 of transcription start
BnJAZ13	BnaA06G0133300ZS	TATA-box	TATAA	1163	5	-	Arabidopsis thaliana	core promoter element around -30 of transcription start
BnJAZ13	BnaA06G0133300ZS	TATA-box	TATA	1164	4	-	Arabidopsis thaliana	core promoter element around -30 of transcription start
BnJAZ13	BnaA06G0133300ZS	TATA-box	ATATAA	1403	6	+	Brassica oleracea	core promoter element around -30 of transcription start
BnJAZ13	BnaA06G0133300ZS	TATA-box	TATA	1404	4	-	Arabidopsis thaliana	core promoter element around -30 of transcription start
BnJAZ13	BnaA06G0133300ZS	TATA-box	ATTATA	1781	6	+	Brassica napus	core promoter element around -30 of transcription start
BnJAZ13	BnaA06G0133300ZS	TATA-box	TATAA	1782	5	-	Arabidopsis thaliana	core promoter element around -30 of transcription start
BnJAZ13	BnaA06G0133300ZS	TATA-box	TATA	1783	4	-	Arabidopsis thaliana	core promoter element around -30 of transcription start
BnJAZ13	BnaA06G0133300ZS	TATA-box	taTATAAAtc	1947	9	-	Arabidopsis thaliana	core promoter element around -30 of transcription start
BnJAZ13	BnaA06G0133300ZS	TATA-box	TATAAAT	1948	7	-	Brassica juncea	core promoter element around -30 of transcription start
BnJAZ13	BnaA06G0133300ZS	TATA-box	TATAAA	1949	6	-	Helianthus annuus	core promoter element around -30 of transcription start
BnJAZ13	BnaA06G0133300ZS	TATA-box	TATAA	1950	5	-	Arabidopsis thaliana	core promoter element around -30 of transcription start
BnJAZ13	BnaA06G0133300ZS	TATA-box	TATA	1951	4	-	Arabidopsis thaliana	core promoter element around -30 of transcription start
BnJAZ13	BnaA06G0133300ZS	LAMP-element	CTTTATCA	52	8	+	Pisum sativum	Light responsive element
BnJAZ13	BnaA06G0133300ZS	TCCC-motif	TCTCCCT	875	7	+	Spinacia oleracea	Light responsive element
BnJAZ13	BnaA06G0133300ZS	TCCC-motif	TCTCCCT	1846	7	+	Spinacia oleracea	Light responsive element
BnJAZ13	BnaA06G0133300ZS	G-Box	CACGTT	77	6	-	Pisum sativum	Light responsive element
BnJAZ13	BnaA06G0133300ZS	G-Box	CACGTT	1683	6	-	Pisum sativum	Light responsive element
BnJAZ13	BnaA06G0133300ZS	G-Box	CACGTG	1747	6	-	Pisum sativum	Light responsive element
BnJAZ13	BnaA06G0133300ZS	AE-box	AGAAACAA	1084	8	-	Arabidopsis thaliana	Light responsive element
BnJAZ13	BnaA06G0133300ZS	AE-box	AGAAACAA	1451	8	+	Arabidopsis thaliana	Light responsive element
BnJAZ13	BnaA06G0133300ZS	AE-box	AGAAACAA	1730	8	+	Arabidopsis thaliana	Light responsive element
BnJAZ13	BnaA06G0133300ZS	G-box	TACGTG	1552	6	+	Arabidopsis thaliana	Light responsive element
BnJAZ13	BnaA06G0133300ZS	G-box	CACGAC	1639	6	-	Zea mays	Light responsive element
BnJAZ13	BnaA06G0133300ZS	G-box	CACGTG	1747	6	-	Arabidopsis thaliana	Light responsive element
BnJAZ13	BnaA06G0133300ZS	Box 4	ATTAAT	1359	6	-	Petroselinum crispum	Light responsive element
BnJAZ13	BnaA06G0133300ZS	CAAT-box	CAAAT	256	5	-	Pisum sativum	common cis-acting element in promoter and enhancer regions
BnJAZ13	BnaA06G0133300ZS	CAAT-box	CAAAT	289	5	+	Pisum sativum	common cis-acting element in promoter and enhancer regions
BnJAZ13	BnaA06G0133300ZS	CAAT-box	CAAAT	328	5	+	Pisum sativum	common cis-acting element in promoter and enhancer regions
BnJAZ13	BnaA06G0133300ZS	CAAT-box	CAAAT	612	5	+	Pisum sativum	common cis-acting element in promoter and enhancer regions
BnJAZ13	BnaA06G0133300ZS	CAAT-box	CAAAT	719	5	-	Pisum sativum	common cis-acting element in promoter and enhancer regions
BnJAZ13	BnaA06G0133300ZS	CAAT-box	CAAAT	757	5	-	Pisum sativum	common cis-acting element in promoter and enhancer regions
BnJAZ13	BnaA06G0133300ZS	CAAT-box	CAAAT	1061	5	-	Pisum sativum	common cis-acting element in promoter and enhancer regions
BnJAZ13	BnaA06G0133300ZS	CAAT-box	CAAAT	1127	5	+	Pisum sativum	common cis-acting element in promoter and enhancer regions
BnJAZ13	BnaA06G0133300ZS	CAAT-box	CAAAT	1192	5	-	Pisum sativum	common cis-acting element in promoter and enhancer regions
BnJAZ13	BnaA06G0133300ZS	CAAT-box	CAAAT	1211	5	-	Pisum sativum	common cis-acting element in promoter and enhancer regions
BnJAZ13	BnaA06G0133300ZS	CAAT-box	CAAAT	1219	5	+	Pisum sativum	common cis-acting element in promoter and enhancer regions
BnJAZ13	BnaA06G0133300ZS	CAAT-box	CAAAT	1496	5	+	Pisum sativum	common cis-acting element in promoter and enhancer regions
BnJAZ13	BnaA06G0133300ZS	CAAT-box	CCAAT	1623	5	+	Arabidopsis thaliana	common cis-acting element in promoter and enhancer regions
BnJAZ13	BnaA06G0133300ZS	CAAT-box	CAAAT	1664	5	-	Pisum sativum	common cis-acting element in promoter and enhancer regions
BnJAZ13	BnaA06G0133300ZS	CAAT-box	CCAAT	1805	5	-	Arabidopsis thaliana	common cis-acting element in promoter and enhancer regions
BnJAZ13	BnaA06G0133300ZS	CAAT-box	CAAAT	1864	5	+	Pisum sativum	common cis-acting element in promoter and enhancer regions
BnJAZ13	BnaA06G0133300ZS	CAAT-box	CAAAT	1867	5	-	Pisum sativum	common cis-acting element in promoter and enhancer regions
BnJAZ13	BnaA06G0133300ZS		motif_sequence	151	4	-	organism	short_function
BnJAZ13	BnaA06G0133300ZS		motif_sequence	547	4	+	organism	short_function
BnJAZ13	BnaA06G0133300ZS		motif_sequence	874	4	+	organism	short_function
BnJAZ13	BnaA06G0133300ZS		motif_sequence	1275	4	+	organism	short_function
BnJAZ13	BnaA06G0133300ZS		motif_sequence	1382	4	-	organism	short_function
BnJAZ13	BnaA06G0133300ZS		motif_sequence	1396	4	+	organism	short_function
BnJAZ13	BnaA06G0133300ZS		motif_sequence	1428	4	-	organism	short_function
BnJAZ13	BnaA06G0133300ZS		motif_sequence	1644	4	-	organism	short_function
BnJAZ13	BnaA06G0133300ZS		motif_sequence	1691	4	-	organism	short_function
BnJAZ13	BnaA06G0133300ZS		motif_sequence	1890	4	-	organism	short_function
BnJAZ13	BnaA06G0133300ZS		motif_sequence	1944	4	-	organism	short_function
BnJAZ13	BnaA06G0133300ZS	ABRE	ACGTG	78	5	+	Arabidopsis thaliana	abscisic acid responsiveness
BnJAZ13	BnaA06G0133300ZS	ABRE	ACGTG	1553	5	+	Arabidopsis thaliana	abscisic acid responsiveness
BnJAZ13	BnaA06G0133300ZS	ABRE	ACGTG	1684	5	+	Arabidopsis thaliana	abscisic acid responsiveness
BnJAZ13	BnaA06G0133300ZS	ABRE	CACGTG	1747	6	-	Arabidopsis thaliana	abscisic acid responsiveness
BnJAZ13	BnaA06G0133300ZS	ABRE	ACGTG	1748	5	+	Arabidopsis thaliana	abscisic acid responsiveness
BnJAZ13	BnaA06G0133300ZS	CGTCA-motif	CGTCA	447	5	-	Hordeum vulgare	MeJA responsive element
BnJAZ13	BnaA06G0133300ZS	TGACG-motif	TGACG	447	5	+	Hordeum vulgare	MeJA responsive element
BnJAZ13	BnaA06G0133300ZS	ARE	AAACCA	1967	6	-	Zea mays	the anaerobic induction
[truncated: 7,369 more rows]

## Sheet: B
Table S2B: Summary statistics of cis-elements in the promoter regions of BnJAZs
Group	Gene name	Gene ID	Sum	core promoter element around -30 of transcription start	light responsive element	common cis-acting element in promoter and enhancer regions	short_function	abscisic acid responsiveness	MeJA responsive element	the anaerobic induction	low-temperature responsiveness	gibberellin-responsive element	auxin-responsive element	defense and stress responsiveness	drought-inducibility	MYBHv1 binding site	circadian control	zein metabolism regulation	binding site of AT-rich DNA binding protein (ATBP-1)	meristem expression	salicylic acid responsiveness	endosperm expression	60K protein binding site	cis-acting regulatory element	MYB binding site involved in flavonoid biosynthetic genes regulation	anoxic specific inducibility	protein binding site	element for maximal elicitor-mediated activation (2copies)	differentiation of the palisade mesophyll cells	wound-responsive element	seed-specific regulation	SEF1 factor binding site	endosperm-specific negative expression	meristem specific activation	cis-acting element conferring high transcription levels	cell cycle regulation
I	BnJAZ21	BnaA08G0205900ZS	93	30	19	12	8	7	4	3	2	3	1	0	0	1	0	0	1	0	0	2	0	0	0	0	0	0	0	0	0	0	0	0	0	0
I	BnJAZ37	BnaC03G0662600ZS	128	69	19	13	6	5	8	3	1	3	0	0	0	0	0	0	0	0	0	1	0	0	0	0	0	0	0	0	0	0	0	0	0	0
I	BnJAZ38	BnaC03G0663300ZS	134	40	22	11	27	4	16	6	0	1	2	2	0	2	0	0	0	0	0	0	1	0	0	0	0	0	0	0	0	0	0	0	0	0
I	BnJAZ40	BnaC04G0121900ZS	129	48	13	24	22	5	4	5	0	0	1	1	0	1	0	2	1	0	0	1	0	1	0	0	0	0	0	0	0	0	0	0	0	0
I	BnJAZ43	BnaC05G0259000ZS	130	66	9	24	11	3	8	0	3	0	0	1	1	0	1	0	0	0	1	0	2	0	0	0	0	0	0	0	0	0	0	0	0	0
II	BnJAZ11	BnaA05G0380600ZS	111	41	27	8	9	13	6	3	0	1	2	0	0	0	0	0	1	0	0	0	0	0	0	0	0	0	0	0	0	0	0	0	0	0
II	BnJAZ15	BnaA07G0266400ZS	71	21	8	16	9	2	2	3	1	4	0	0	1	0	0	0	1	0	1	0	0	0	0	1	0	0	0	0	0	1	0	0	0	0
II	BnJAZ16	BnaA07G0320600ZS	99	46	10	15	14	3	2	4	2	0	0	0	0	1	0	0	0	1	0	0	0	0	0	0	0	1	0	0	0	0	0	0	0	0
II	BnJAZ19	BnaA08G0021500ZS	92	47	13	6	15	1	2	2	0	2	0	0	1	1	1	0	0	0	0	1	0	0	0	0	0	0	0	0	0	0	0	0	0	0
II	BnJAZ2	BnaA01G0308500ZS	138	93	17	14	3	2	2	2	0	1	2	0	0	0	0	0	0	0	0	0	0	0	1	0	0	1	0	0	0	0	0	0	0	0
II	BnJAZ29	BnaC01G0382400ZS	113	71	10	13	8	2	4	1	0	1	0	2	0	0	0	0	0	0	0	0	0	1	0	0	0	0	0	0	0	0	0	0	0	0
II	BnJAZ3	BnaA01G0331000ZS	149	79	21	19	4	13	4	1	1	0	4	0	1	0	0	0	0	0	0	1	1	0	0	0	0	0	0	0	0	0	0	0	0	0
II	BnJAZ30	BnaC01G0408900ZS	83	17	21	8	8	11	4	6	3	0	1	0	1	0	0	0	0	0	0	1	1	0	1	0	0	0	0	0	0	0	0	0	0	0
II	BnJAZ33	BnaC02G0251900ZS	102	55	10	15	6	1	0	2	3	1	0	2	2	1	0	1	1	0	0	0	0	0	2	0	0	0	0	0	0	0	0	0	0	0
II	BnJAZ39	BnaC03G0787400ZS	92	40	8	10	16	0	4	5	2	1	0	0	2	0	1	0	0	0	1	1	0	0	0	1	0	0	0	0	0	0	0	0	0	0
II	BnJAZ44	BnaC05G0424600ZS	113	40	25	8	8	13	8	3	1	2	2	0	0	0	0	1	1	1	0	0	0	0	0	0	0	0	0	0	0	0	0	0	0	0
II	BnJAZ46	BnaC06G0299300ZS	69	16	10	14	11	2	2	4	2	4	0	0	1	0	1	0	1	0	1	0	0	0	0	0	0	0	0	0	0	0	0	0	0	0
II	BnJAZ47	BnaC06G0373700ZS	103	46	16	17	2	2	4	11	1	0	1	1	0	0	0	0	0	0	1	0	0	1	0	0	0	0	0	0	0	0	0	0	0	0
II	BnJAZ7	BnaA02G0190100ZS	123	65	12	22	8	2	0	2	4	1	0	2	1	1	0	1	1	0	0	0	0	0	0	0	0	0	0	0	0	1	0	0	0	0
III	BnJAZ1	BnaA01G0203400ZS	93	25	11	13	22	3	8	4	0	0	1	1	0	1	0	1	0	1	1	0	0	0	0	0	0	1	0	0	0	0	0	0	0	0
III	BnJAZ12	BnaA06G0119400ZS	122	79	13	21	2	0	2	2	0	0	0	1	0	0	1	0	1	0	0	0	0	0	0	0	0	0	0	0	0	0	0	0	0	0
III	BnJAZ13	BnaA06G0133300ZS	106	54	14	17	11	5	2	1	0	0	0	0	1	0	0	1	0	0	0	0	0	0	0	0	0	0	0	0	0	0	0	0	0	0
III	BnJAZ14	BnaA07G0249100ZS	165	103	17	14	11	5	2	5	0	1	0	1	0	2	1	1	0	0	0	2	0	0	0	0	0	0	0	0	0	0	0	0	0	0
III	BnJAZ17	BnaA07G0333200ZS	158	87	12	18	9	5	12	6	0	1	0	1	1	1	1	0	1	1	0	0	0	0	0	0	0	0	1	0	1	0	0	0	0	0
III	BnJAZ18	BnaA07G0349300ZS	125	38	25	18	15	9	6	3	3	0	0	0	1	0	1	0	1	2	0	0	1	0	0	0	1	0	0	0	0	0	1	0	0	0
III	BnJAZ20	BnaA08G0090300ZS	89	25	21	16	11	2	2	5	1	1	1	0	2	0	0	0	1	1	0	0	0	0	0	0	0	0	0	0	0	0	0	0	0	0
III	BnJAZ22	BnaA08G0252900ZS	113	66	17	12	5	5	2	2	0	0	0	0	2	0	0	0	0	0	0	0	0	0	1	0	1	0	0	0	0	0	0	0	0	0
III	BnJAZ23	BnaA08G0262000ZS	78	29	14	12	9	7	2	0	1	0	0	1	0	0	0	0	0	0	0	0	0	1	0	1	0	0	0	1	0	0	0	0	0	0
III	BnJAZ24	BnaA09G0610300ZS	92	24	12	18	15	7	10	3	1	0	0	1	0	0	0	0	0	0	1	0	0	0	0	0	0	0	0	0	0	0	0	0	0	0
III	BnJAZ25	BnaA09G0618000ZS	125	63	19	21	5	4	2	0	1	2	1	1	0	0	1	0	0	1	0	1	0	1	1	0	1	0	0	0	0	0	0	0	0	0
III	BnJAZ28	BnaC01G0254700ZS	81	35	7	8	20	1	2	2	0	1	2	0	1	0	0	0	0	1	0	0	0	0	0	1	0	0	0	0	0	0	0	0	0	0
III	BnJAZ34	BnaC02G0266500ZS	110	43	21	9	11	7	12	1	1	0	2	1	0	0	0	0	0	0	0	0	0	0	0	0	0	1	0	0	1	0	0	0	0	0
III	BnJAZ35	BnaC02G0285000ZS	83	21	6	12	31	0	2	5	0	0	0	1	0	1	0	1	0	0	1	0	0	0	1	0	0	0	0	0	0	0	0	0	1	0
III	BnJAZ41	BnaC05G0147200ZS	114	68	14	9	10	3	2	4	2	0	0	0	0	0	0	1	0	0	0	0	1	0	0	0	0	0	0	0	0	0	0	0	0	0
III	BnJAZ42	BnaC05G0160800ZS	108	63	10	13	9	4	4	2	0	0	0	1	1	1	0	0	0	0	0	0	0	0	0	0	0	0	0	0	0	0	0	0	0	0
III	BnJAZ45	BnaC06G0274800ZS	193	142	13	16	6	3	0	3	5	0	0	1	1	2	1	0	0	0	0	0	0	0	0	0	0	0	0	0	0	0	0	0	0	0
III	BnJAZ48	BnaC06G0391300ZS	107	45	14	14	11	8	6	2	0	1	1	0	1	0	2	0	0	1	0	0	0	0	0	0	0	0	1	0	0	0	0	0	0	0
III	BnJAZ49	BnaC06G0411600ZS	108	32	19	16	12	9	2	4	1	2	0	1	3	0	0	0	1	2	0	0	1	0	0	0	1	0	0	0	0	0	1	0	0	1
III	BnJAZ50	BnaC08G0129100ZS	140	76	18	20	9	4	2	1	1	1	0	1	1	3	0	0	1	1	0	0	1	0	0	0	0	0	0	0	0	0	0	0	0	0
III	BnJAZ51	BnaC08G0240100ZS	105	54	13	13	11	7	2	0	1	0	0	1	0	0	0	1	0	0	0	0	0	1	0	0	0	0	0	1	0	0	0	0	0	0
III	BnJAZ52	BnaC08G0251600ZS	118	66	14	18	11	5	2	1	0	0	0	0	0	0	0	0	0	0	0	0	0	0	0	0	1	0	0	0	0	0	0	0	0	0
III	BnJAZ53	BnaC08G0464200ZS	88	31	10	15	12	7	6	3	1	2	0	0	0	0	0	0	0	0	1	0	0	0	0	0	0	0	0	0	0	0	0	0	0	0
III	BnJAZ54	BnaC08G0473200ZS	92	28	19	18	7	5	4	2	0	3	0	1	0	0	0	0	0	1	0	2	0	1	0	0	1	0	0	0	0	0	0	0	0	0
III	BnJAZ8	BnaA02G0200100ZS	78	17	10	11	24	3	6	1	0	2	0	0	0	1	0	1	0	0	0	0	1	0	0	0	0	0	0	0	1	0	0	0	0	0
III	BnJAZ9	BnaA02G0213500ZS	90	25	9	14	24	2	4	1	3	1	0	1	0	1	0	0	0	2	0	0	0	1	0	1	0	0	0	0	1	0	0	0	0	0
IV	BnJAZ10	BnaA03G0052500ZS	102	45	12	17	20	0	0	2	2	0	0	1	1	0	0	0	1	0	0	0	0	1	0	0	0	0	0	0	0	0	0	0	0	0
IV	BnJAZ27	BnaA10G0223600ZS	103	34	14	17	20	2	2	1	4	0	4	1	0	0	0	0	0	0	1	0	1	0	0	1	0	0	0	1	0	0	0	0	0	0
IV	BnJAZ31	BnaC02G0054000ZS	120	61	14	14	10	5	6	4	0	1	1	0	0	0	0	0	0	0	2	0	0	1	0	0	0	0	0	0	0	0	1	0	0	0
IV	BnJAZ36	BnaC03G0060300ZS	156	118	9	14	6	0	2	1	0	0	0	0	1	0	0	1	1	0	1	0	0	0	0	0	0	0	0	2	0	0	0	0	0	0
IV	BnJAZ56	BnaC09G0528700ZS	129	74	9	18	15	4	2	1	2	0	0	0	2	0	0	0	0	0	0	0	1	0	0	0	0	1	0	0	0	0	0	0	0	0
IV	BnJAZ6	BnaA02G0047200ZS	92	42	15	11	9	4	2	2	0	3	1	0	1	0	0	0	1	0	1	0	0	0	0	0	0	0	0	0	0	0	0	0	0	0
V	BnJAZ26	BnaA10G0170700ZS	127	62	15	11	18	7	6	1	0	1	2	0	0	0	1	1	0	0	0	0	0	0	0	0	0	0	0	0	0	1	0	1	0	0
V	BnJAZ32	BnaC02G0104800ZS	92	16	16	10	20	2	10	5	0	2	3	1	0	2	2	1	1	0	0	0	0	0	0	0	0	0	1	0	0	0	0	0	0	0
V	BnJAZ4	BnaA02G0000800ZS	75	12	13	10	18	1	6	3	0	2	3	1	0	1	2	2	0	0	0	0	0	0	0	0	0	0	1	0	0	0	0	0	0	0
V	BnJAZ5	BnaA02G0001900ZS	72	12	13	9	18	1	6	2	0	2	3	1	0	1	1	2	0	0	0	0	0	0	0	0	0	0	1	0	0	0	0	0	0	0
V	BnJAZ55	BnaC09G0456500ZS	101	36	13	12	14	5	4	1	10	0	2	0	0	0	2	0	0	0	1	0	0	0	0	0	0	0	0	0	0	0	0	1	0	0
			6122	2781	805	798	686	242	236	152	66	54	43	32	31	25	20	19	18	16	15	13	12	10	7	6	6	5	5	5	4	3	3	2	1	1
