# Supplementary material for: Genome-wide analysis of the JAZ subfamily of transcription factors and functional verification of BnC08.JAZ1-1 in Brassica napus
Source: Biotechnol Biofuels Bioprod. 2022 Sep 12;15:93. doi: 10.1186/s13068-022-02192-0 (PMC9469596; doi:10.1186/s13068-022-02192-0)
Supplement: Supplementary file 3 — Additional file 3: Table S3. The information of identified 15 motifs in BnJAZ proteins. [file 13068_2022_2192_MOESM3_ESM.xlsx]

## Sheet: Sheet1
Table S3: The information of identified 15 motifs in BnJAZ proteins
Motif name	Annotation	Motif sequence	width	E-value
Motif 1	TIFY domain	QLTIFYGGKVSVFBDFPAEKA	21	0
Motif 2	N-terminus of the Jas/CCT domain	ARRASLHRFLEKRKDR	16	0
Motif 3	NT domain	AAKRKPPEKPSFSRTCSRLSRYLKEKGSFGDJSLGMSCKPDVBGVLRQPT	50	0
Motif 4	C-terminus of the Jas domain	AVAKAPYQVNQNGGASSKPPT	21	1.4e-164
Motif 5	Unknown domain	KEIIGLASKASPNTVKSETSQ	21	4.2e-153
Motif 6	GATA-type	ETDISZLTREHCGKFEKSTPMRRPGPEGSRAJQNVLGLKAL	41	1.5e-98
Motif 7	Unknown domain	KTAAQEPVQTSSSSLACELPI	21	8.4e-90
Motif 8	Unknown domain	KSNMVJPDLNEPTDSGDNNBQQQQENQRV	29	3.5e-99
Motif 9	Unknown domain	QSSFSSSSSSGPKEEVLKITZTTSVKVE	28	4.7e-85
Motif 10	Unknown domain	DKSIEKDLSVIPPTTLRTKLFGKNLEGDL	29	4.8e-70
Motif 11	Unknown domain	TELDFFGLEKKSATNDP	17	2.2e-66
Motif 12	Unknown domain	GQCSKDLELRL	11	3.5e-57
Motif 13	Unknown domain	HSEASTRAPSVSSTPKDDHPRIPSSPVHA	29	3.7e-86
Motif 14	Unknown domain	KAIMLLAGNGSPMPQAFSPPQTHQQVVHHARASVDSSAMPPSFMPTVSYL	50	3.9e-79
Motif 15	Unknown domain	QRRKSQFTSAKSSNEBRALNGGSWPLTNSSAFEP	34	1.9e-72
