# Supplementary material for: Genome-wide analysis of the JAZ subfamily of transcription factors and functional verification of BnC08.JAZ1-1 in Brassica napus
Source: Biotechnol Biofuels Bioprod. 2022 Sep 12;15:93. doi: 10.1186/s13068-022-02192-0 (PMC9469596; doi:10.1186/s13068-022-02192-0)
Supplement: Supplementary file 4 — Additional file 4: Table S4. The syntenic relationship of JAZ genes among A. thaliana, B. rapa, B. oleracea, and B. napus. [file 13068_2022_2192_MOESM4_ESM.xlsx]

## Sheet: Sheet1
Table S4 The syntenic relationship of JAZ genes among A. thaliana, B. rapa, B. oleracea and B. napus
AT1G19180	AtJAZ1	BraJAZ13	BraA06g014750.3C	BnJAZ13	BnaA06G0133300ZS
		BraJAZ22	BraA08g028330.3C	BnJAZ22	BnaA08G0252900ZS
		BraJAZ25	BraA09g056830.3C	BnJAZ24	BnaA09G0610300ZS
		BolJAZ16	BolC05g016770.2J	BnJAZ42	BnaC05G0160800ZS
		BolJAZ28	BolC08g027560.2J	BnJAZ52	BnaC08G0251600ZS
AT1G74950	AtJAZ2	BraJAZ8	BraA02g022540.3C	BnJAZ9	BnaA02G0213500ZS
		BraJAZ18	BraA07g038660.3C	BnJAZ14	BnaA07G0249100ZS
		BraJAZ14	BraA07g028010.3C	BnJAZ18	BnaA07G0349300ZS
		BolJAZ9	BolC02g031300.2J	BnJAZ35	BnaC02G0285000ZS
		BolJAZ24	BolC06g046240.2J	BnJAZ45	BnaC06G0274800ZS
		BolJAZ20	BolC06g031230.2J	BnJAZ49	BnaC06G0411600ZS
AT3G17860	AtJAZ3	BraJAZ3	BraA01g034810.3C	BnJAZ3	BnaA01G0331000ZS
		BraJAZ11	BraA05g029670.3C	BnJAZ11	BnaA05G0380600ZS
		BolJAZ4	BolC01g044930.2J	BnJAZ30	BnaC01G0408900ZS
		BolJAZ19	BolC05g048100.2J	BnJAZ44	BnaC05G0424600ZS
AT1G48500	AtJAZ4	/	/	/	/
AT1G17380	AtJAZ5	BraJAZ12	BraA06g013190.3C	BnJAZ12	BnaA06G0119400ZS
		BraJAZ23	BraA08g029290.3C	BnJAZ23	BnaA08G0262000ZS
		BraJAZ26	BraA09g057760.3C	BnJAZ25	BnaA09G0618000ZS
		BolJAZ15	BolC05g015030.2J	BnJAZ41	BnaC05G0147200ZS
		BolJAZ30	BolC08g051440.2J	BnJAZ51	BnaC08G0240100ZS
		BolJAZ27	BolC08g026380.2J	BnJAZ54	BnaC08G0473200ZS
AT1G72450	AtJAZ6	BraJAZ7	BraA02g021020.3C	BnJAZ8	BnaA02G0200100ZS
		BraJAZ17	BraA07g036860.3C	BnJAZ17	BnaA07G0333200ZS
		BolJAZ8	BolC02g029390.2J	BnJAZ34	BnaC02G0266500ZS
		BolJAZ23	BolC06g044040.2J	BnJAZ48	BnaC06G0391300ZS
AT2G34600	AtJAZ7	/	/	/	BnaA03G0166200ZS
		/	/	/	BnaA04G0222400ZS
		/	/	/	BnaA05G0099000ZS
		/	/	/	BnaC03G0192400ZS
		BolJAZ14	BolC04g014400.2J	BnJAZ40	BnaC04G0121900ZS
		/	/	/	BnaC04G0534800ZS
AT1G30135	AtJAZ8	BraJAZ21	BraA08g023500.3C	BnJAZ21	BnaA08G0205900ZS
		/	/	/	BnaA09G0412500ZS
		BolJAZ11	BolC03g071230.2J	BnJAZ37	BnaC03G0662600ZS
		BolJAZ12	BolC03g083770.2J	BnJAZ38	BnaC03G0663300ZS
		BolJAZ17	BolC05g027760.2J	BnJAZ43	BnaC05G0259000ZS
AT1G70700	AtJAZ9	BraJAZ6	BraA02g020000.3C	BnJAZ7	BnaA02G0190100ZS
		BraJAZ15	BraA07g029850.3C	BnJAZ15	BnaA07G0266400ZS
		BraJAZ16	BraA07g035430.3C	BnJAZ16	BnaA07G0320600ZS
		BolJAZ7	BolC02g027560.2J	BnJAZ33	BnaC02G0251900ZS
		BolJAZ21	BolC06g034250.2J	BnJAZ46	BnaC06G0299300ZS
		BolJAZ22	BolC06g042130.2J	BnJAZ47	BnaC06G0373700ZS
AT5G13220	AtJAZ10	BraJAZ6	BraA02g020000.3C	BnJAZ6	BnaA02G0047200ZS
		BraJAZ9	BraA03g005650.3C	BnJAZ10	BnaA03G0052500ZS
		BraJAZ28	BraA10g025540.3C	BnJAZ27	BnaA10G0223600ZS
		BolJAZ5	BolC02g005510.2J	BnJAZ31	BnaC02G0054000ZS
		BolJAZ10	BolC03g006340.2J	BnJAZ36	BnaC03G0060300ZS
		BolJAZ31	BolC09g059820.2J	BnJAZ56	BnaC09G0528700ZS
AT3G43440	AtJAZ11	/	/	/	/
AT5G20900	AtJAZ12	BraJAZ4	BraA02g004740.3C	BnJAZ4	BnaA02G0000800ZS
		BraJAZ5	BraA02g009200.3C	BnJAZ5	BnaA02G0001900ZS
		BraJAZ27	BraA10g019770.3C	BnJAZ26	BnaA10G0170700ZS
		BolJAZ6	BolC02g010950.2J	BnJAZ32	BnaC02G0104800ZS
				BnJAZ55	BnaC09G0456500ZS
