# Supplementary material for: Genome-wide analysis of the JAZ subfamily of transcription factors and functional verification of BnC08.JAZ1-1 in Brassica napus
Source: Biotechnol Biofuels Bioprod. 2022 Sep 12;15:93. doi: 10.1186/s13068-022-02192-0 (PMC9469596; doi:10.1186/s13068-022-02192-0)
Supplement: Supplementary file 5 — Additional file 5: Table S5. The information on gene duplication type, Ka, Ks, and Ka/Ks ratio values of B. napus. [file 13068_2022_2192_MOESM5_ESM.xlsx]

## Sheet: Sheet1
Table S5: The information of gene duplication type, Ka, Ks, and Ka/Ks ratio values of B. napus.
Gene Name	Gene ID	Gene Name	Gene ID	Method	Ka	Ks	Ka/Ks	Selection pressure	Duplication Type
BnJAZ1	BnaA01G0203400ZS	BnJAZ28	BnaC01G0254700ZS	NG	0.0259472	0.0443412	0.585171	Purifying selection	WGD or Segmental
BnJAZ8	BnaA02G0200100ZS	BnJAZ34	BnaC02G0266500ZS	NG	0.0421245	0.0763459	0.551759	Purifying selection	WGD or Segmental
BnJAZ9	BnaA02G0213500ZS	BnJAZ35	BnaC02G0285000ZS	NG	0.025862	0.0647318	0.399525	Purifying selection	WGD or Segmental
BnJAZ11	BnaA05G0380600ZS	BnJAZ44	BnaC05G0424600ZS	NG	0.0239889	0.0702193	0.341628	Purifying selection	WGD or Segmental
BnJAZ12	BnaA06G0119400ZS	BnJAZ41	BnaC05G0147200ZS	NG	0.057422	0.0541529	1.06037	Positive selection	WGD or Segmental
BnJAZ13	BnaA06G0133300ZS	BnJAZ42	BnaC05G0160800ZS	NG	0.0292248	0.0493983	0.591614	Purifying selection	WGD or Segmental
BnJAZ14	BnaA07G0249100ZS	BnJAZ45	BnaC06G0274800ZS	NG	0.0303654	0.0269647	1.12612	Positive selection	WGD or Segmental
BnJAZ16	BnaA07G0320600ZS	BnJAZ47	BnaC06G0373700ZS	NG	0.0170048	0.0709396	0.239708	Purifying selection	WGD or Segmental
BnJAZ17	BnaA07G0333200ZS	BnJAZ48	BnaC06G0391300ZS	NG	0.0350997	0.0483295	0.726258	Purifying selection	WGD or Segmental
BnJAZ18	BnaA07G0349300ZS	BnJAZ49	BnaC06G0411600ZS	NG	0.0334559	0.0856123	0.390784	Purifying selection	WGD or Segmental
BnJAZ19	BnaA08G0021500ZS	BnJAZ39	BnaC03G0787400ZS	NG	0.0176877	0.0774473	0.228384	Purifying selection	WGD or Segmental
BnJAZ22	BnaA08G0252900ZS	BnJAZ52	BnaC08G0251600ZS	NG	0.0236959	0.0856281	0.276731	Purifying selection	WGD or Segmental
BnJAZ23	BnaA08G0262000ZS	BnJAZ51	BnaC08G0240100ZS	NG	0.0117852	0.0289722	0.406776	Purifying selection	WGD or Segmental
BnJAZ26	BnaA10G0170700ZS	BnJAZ55	BnaC09G0456500ZS	NG	0.0252398	0.112197	0.22496	Purifying selection	WGD or Segmental
BnJAZ27	BnaA10G0223600ZS	BnJAZ56	BnaC09G0528700ZS	NG	0.0236021	0.0341079	0.691983	Purifying selection	WGD or Segmental
