# Supplementary material for: Genome-wide analysis of the JAZ subfamily of transcription factors and functional verification of BnC08.JAZ1-1 in Brassica napus
Source: Biotechnol Biofuels Bioprod. 2022 Sep 12;15:93. doi: 10.1186/s13068-022-02192-0 (PMC9469596; doi:10.1186/s13068-022-02192-0)
Supplement: Supplementary file 6 — Additional file 6: Table S6. The quality control of transcriptome sequence data. [file 13068_2022_2192_MOESM6_ESM.xlsx]

## Sheet: Sheet1
Table S6: The quality control of transcriptome sequence data.
Samples	Total_seq_num	Mapped_seq_num	Mapped_rate	Uniq_map_num	Uniq_rate	Q20%	Q30%	GC%	Total genes	DEGs
OE-1	13155617	13031416	0.9804	12732394	0.8669	97.87	93.94	47.15	33602	582
OE-2	12924780	12730675	0.9784	12351099	0.8321	96.89	91.81	47.77
OE-3	13541137	13411880	0.9776	13089795	0.8505	97.34	92.7	47.2
WT-1	12718335	12547109	0.982	12232759	0.8452	97.21	92.41	47.2
WT-2	15284969	15106769	0.9721	14779434	0.8474	97.5	92.98	46.18
WT-3	12912193	12756114	0.9774	12357375	0.8266	96.69	91.31	46.6
