# Supplementary material for: Genome-wide analysis of the JAZ subfamily of transcription factors and functional verification of BnC08.JAZ1-1 in Brassica napus
Source: Biotechnol Biofuels Bioprod. 2022 Sep 12;15:93. doi: 10.1186/s13068-022-02192-0 (PMC9469596; doi:10.1186/s13068-022-02192-0)
Supplement: Supplementary file 7 — Additional file 7: Table S7. A: 582 differentially expressed genes in Arabidopsis. B: The information on significant DEGs in the KEGG pathway. [file 13068_2022_2192_MOESM7_ESM.xlsx]

## Sheet: A
Table S7A: The detailed information of 582 differentially expressed genes.
Gene model	BaseMean	Log2FC	P-value	P-adjust	Regulation	Gene symbol	Annotation
AT1G01370	34.4593	-1.02979	0.00664256	0.349453	down	(HTR12)	Encodes a centromere-identifying protein histone H3 variant. Localized at centromeres in both mitotic and meiotic cells.
AT1G01560	39.0982	1.05201	0.0115056	0.422763	up	MAP KINASE 11 (MPK11)	Member of MAP Kinase family. Flg22-induced activation is blocked by AvrRpt2.
AT1G03660	1.49947	-3.87497	0.0355775	NA	down		Ankyrin-repeat containing protein
AT1G03870	45.397	1.04504	0.00427443	0.293186	up	FASCICLIN-LIKE ARABINOOGALACTAN 9 (FLA9)	fasciclin-like arabinogalactan-protein 9 (Fla9)
AT1G04020	32.3367	-1.15473	0.02956	0.562494	down	BREAST CANCER ASSOCIATED RING 1 (BARD1)	Encodes a protein containing two tandem BRCA1 C-Terminal (BRCT) domains, which function in phosphorylation-dependent protein interactions.
AT1G04425	93.9953	-1.46418	0.000201288	0.0818216	down		other_RNA
AT1G04730	23.633	-1.09468	0.0248138	0.538533	down	CHROMOSOME TRANSMISSION FIDELITY 18 (CTF18)	Necessary for sister chromatid cohesion. Acts in synergy with ETG1.
AT1G05440	20.8722	-1.30796	0.0297765	0.56605	down		C-8 sterol isomerase
AT1G06360	14.3009	-1.81373	0.0232482	0.529182	down		Fatty acid desaturase family protein
AT1G06660	39.1297	-1.02123	0.0290707	0.560123	down	JASON (JASON)	Encodes JASON. jason mutant produces diploid male gametes leading to triploid progeny.
AT1G08140	21.4783	1.10375	0.0340292	0.585764	up	CATION/H+ EXCHANGER 6A (CHX6A)	member of Putative Na+/H+ antiporter family
AT1G08985	47.0708	-1.65624	0.00442749	0.299955	down		AP2/B3-like transcriptional factor family protein
AT1G09370	65.5394	-1.00144	0.00659783	0.349453	down		Plant invertase/pectin methylesterase inhibitor superfamily protein
AT1G09665	5.8375	1.9707	0.0260572	NA	up		Toll-Interleukin-Resistance (TIR) domain family protein
AT1G10190	2.2768	-4.50003	0.0124437	NA	down		NEP-interacting protein, putative (DUF239)
AT1G11590	93.2851	-1.51379	0.000537423	0.12632	down	(PME19)	Plant invertase/pectin methylesterase inhibitor superfamily
AT1G11593	23.5684	-1.31465	0.00586206	0.333318	down		Plant invertase/pectin methylesterase inhibitor superfamily protein
AT1G12610	70.0226	-1.89445	0.000488656	0.121053	down	DWARF AND DELAYED FLOWERING 1 (DDF1)	Encodes a member of the DREB subfamily A-1 of ERF/AP2 transcription factor family (DDF1).
AT1G12670	8.60165	-2.47703	0.003569	0.270246	down		Encodes a Plant thionin family protein [pseudogene]
AT1G12950	3.13761	-2.87704	0.0347036	NA	down	ROOT HAIR SPECIFIC 2 (RHS2)	root hair specific 2
AT1G13448	6.62948	-2.32083	0.0181236	NA	down		Potential natural antisense gene, locus overlaps with AT1G13450
AT1G13520	6.66024	-2.02453	0.0173109	NA	down		hypothetical protein (DUF1262)
AT1G13605	16.2792	-1.79036	0.00394849	0.280629	down		Encodes a defensin-like (DEFL) family protein.
AT1G14755	25.294	-1.12943	0.0217474	0.512944	down		Encodes a defensin-like (DEFL) family protein.
AT1G15010	52.9212	-1.1675	0.00728898	0.353687	down		mediator of RNA polymerase II transcription subunit
AT1G15040	21.5436	-1.68373	0.000582562	0.129417	down	GLUTAMINE AMIDOTRANSFERASE 1_2.1 (GAT1_2.1)	Encodes a nitrogen regulated putative glutamine amidotransferase that represses shoot branching.
AT1G16630	37.7124	-1.29139	0.00429904	0.293333	down		transmembrane protein
AT1G18200	19.77	-1.78487	0.0024484	0.237801	down	RAB GTPASE HOMOLOG A6B (RABA6b)	Rab GTPase-like A1I protein
AT1G18350	2.59248	-3.60296	0.0239682	NA	down	MAP KINASE KINASE 7 (MKK7)	MAP kinase kinase7. Member of plant mitogen-activated protein kinase kinase group D. Negative regulator of polar auxin transport.
AT1G18370	115.484	-1.05039	0.00245803	0.237801	down	HINKEL (HIK)	Encodes a kinesin HINKEL. Required for cytokinesis in pollen.
AT1G18773	15.6682	-1.02611	0.0433205	0.621946	down		acyl thioesterase-like protein
AT1G18830	6.94698	-1.66522	0.0346764	NA	down	(SEC31A)	Transducin/WD40 repeat-like superfamily protein
AT1G19210	478.195	-1.19541	0.0244375	0.536992	down	(ERF017)	encodes a member of the DREB subfamily A-5 of ERF/AP2 transcription factor family.
AT1G19320	262.556	-1.04168	0.017895	0.479496	down		Pathogenesis-related thaumatin superfamily protein
AT1G19830	47.948	-1.14047	0.00434702	0.295551	down	SMALL AUXIN UPREGULATED RNA 54 (SAUR54)	SAUR-like auxin-responsive protein family
AT1G19940	103.569	-1.11596	0.0123347	0.432806	down	GLYCOSYL HYDROLASE 9B5 (GH9B5)	glycosyl hydrolase 9B5
AT1G20720	22.8033	-1.5714	0.00262621	0.243562	down		RAD3-like DNA-binding helicase protein
AT1G20930	73.2155	-1.15777	0.000240227	0.0825826	down	CYCLIN-DEPENDENT KINASE B2;2 (CDKB2;2)	Cyclin-dependent kinase, expressed in flowers and suspension cell culture, expression peaks during M phase in synchronized cultures.
AT1G21240	4.97175	2.24027	0.019275	NA	up	WALL ASSOCIATED KINASE 3 (WAK3)	encodes a wall-associated kinase The mRNA is cell-to-cell mobile.
AT1G21250	54.9011	1.06264	0.00473868	0.304954	up	CELL WALL-ASSOCIATED KINASE 1 (WAK1)	Encodes a cell wall-associated kinase that interacts with AtGRP3 and may function as a signaling receptor of extracellular matrix component such as oligogalacturonides.
AT1G21270	10.989	2.1422	0.00164431	0.201375	up	WALL-ASSOCIATED KINASE 2 (WAK2)	cytoplasmic serine/threonine protein kinase induced by salicylic acid.
AT1G21395	168.124	-1.23231	0.00137292	0.186306	down		transmembrane protein
AT1G21970	244.729	-1.1202	0.00110637	0.180442	down	LEAFY COTYLEDON 1 (LEC1)	Transcriptional activator of genes required for both embryo maturation and cellular differentiation.
AT1G22590	480.036	-1.06773	4.13579e-06	0.00790143	down	AGAMOUS-LIKE 87 (AGL87)	AGAMOUS-like 87
AT1G22650	29.4593	-1.2527	0.030214	0.571222	down	ALKALINE/NEUTRAL INVERTASE D (A/N-InvD)	Plant neutral invertase family protein
AT1G22690	9.27912	-1.90198	0.0252085	0.542152	down		Gibberellin-regulated family protein
AT1G23060	10.2495	-1.63995	0.0320839	0.575562	down	MICROTUBULE DESTABILIZING PROTEIN 40 (MDP40)	hypothetical protein
AT1G23201	39.7346	1.05209	0.0101882	0.402991	up		GCK domain protein
AT1G23790	17.3022	-1.33037	0.0163565	0.47204	down		dicer-like protein (DUF936)
AT1G24020	22.0148	-1.49858	0.0311956	0.573557	down	MLP-LIKE PROTEIN 423 (MLP423)	MLP-like protein 423
AT1G24070	7.00606	-2.42716	0.0136573	NA	down	CELLULOSE SYNTHASE-LIKE A10 (CSLA10)	encodes a gene similar to cellulose synthase
AT1G24650	12.622	-1.63977	0.00887737	0.383353	down		Leucine-rich repeat protein kinase family protein
AT1G25400	81.4926	-1.06069	0.0130092	0.440674	down		transmembrane protein
AT1G25560	14.0845	-1.48928	0.00680522	0.349453	down	TEMPRANILLO 1 (TEM1)	Encodes a member of the RAV transcription factor family that contains AP2 and B3 binding domains.
AT1G26720	177.059	1.01969	0.0331332	0.580172	up		transmembrane protein
AT1G26760	16.8875	-1.37478	0.012333	0.432806	down	SET DOMAIN PROTEIN 35 (SDG35)	SET domain protein 35
AT1G26796	51.8512	-1.0965	0.0469244	0.637698	down		Plant self-incompatibility protein S1 family
AT1G27565	57.4661	1.80883	2.98803e-08	0.000142716	up		hypothetical protein
AT1G27770	466.878	-1.03341	0.000698894	0.145134	down	AUTOINHIBITED CA2+-ATPASE 1 (ACA1)	Encodes a chloroplast envelope Ca2+-ATPase with an N-terminal autoinhibitor.
AT1G28130	41.0885	-1.0722	0.00572755	0.327619	down	GRETCHEN HAGEN 3.17 (GH3.17)	Encodes an IAA-amido synthase that conjugates Asp and other amino acids to auxin in vitro.
AT1G28230	58.8896	-1.23228	0.00570927	0.327619	down	PURINE PERMEASE 1 (PUP1)	Encodes a transporter that transports purines,cytokinins and other adenine derivatives.
AT1G28300	26.1516	-1.27268	0.0133065	0.444442	down	LEAFY COTYLEDON 2 (LEC2)	Transcription factor that contains a B3 domain, a DNA-binding motif unique to plants and characteristic of several transcription factors.
AT1G28310	60.2641	1.11304	0.00129984	0.183951	up		Dof-type zinc finger DNA-binding family protein
AT1G28370	63.1979	-1.02914	0.0214162	0.508407	down	ERF DOMAIN PROTEIN 11 (ERF11)	encodes a member of the ERF (ethylene response factor) subfamily B-1 of ERF/AP2 transcription factor family.
AT1G29071	5.05522	-2.51596	0.031592	NA	down	SMALL NUCLEOLAR RNA105 (SNOR105)	predicted to encode a C/D box type of snoRNA, also known as Ath-282 (GB:AJ505633).
AT1G29270	21.073	-1.63499	0.0246551	0.537711	down		transcription factor bHLH35-like protein
AT1G29640	14.315	-1.23979	0.0398019	0.614377	down		senescence regulator (Protein of unknown function, DUF584)
AT1G30520	19.726	-1.15432	0.0277033	0.550689	down	ACYL-ACTIVATING ENZYME 14 (AAE14)	Encodes a chloroplast O-succinylbenzoyl-CoA ligase.
AT1G31250	14.524	-1.86721	0.0281132	0.552008	down		proline-rich family protein
AT1G31530	12.8292	-1.43794	0.0157008	0.467864	down		DNAse I-like superfamily protein
AT1G31580	43.5981	1.27237	0.00905238	0.385873	up	(ECS1)	Encodes cell wall protein.ECS1 is not a Xcc750 resistance gene,is linked to a locus influencing resistance to Xcc750.
AT1G32100	22.644	1.06054	0.0288528	0.557928	up	PINORESINOL REDUCTASE 1 (PRR1)	Encodes a pinoresinol reductase involved in lignan biosynthesis. Expressed strongly in roots and less strongly in stems.
AT1G33760	11.5	-1.90906	0.00289712	0.248329	down	ETHYLENE RESPONSE FACTOR022 (ERF022)	encodes a member of the DREB subfamily A-4 of ERF/AP2 transcription factor family.
AT1G34250	64.3151	-1.15302	0.015736	0.467864	down		transposable_element_gene
AT1G35333	4.85773	1.90489	0.0392818	NA	up	NA	NA
AT1G35530	18.6433	-1.04293	0.0377008	0.6067	down	FANCONI ANEMIA COMPLEMENTATION GROUP M (FANCM)	Encodes FANCM, a highly conserved helicase that functions as a major factor limiting meiotic crossover formation.
AT1G37080	11.3459	-1.76555	0.0182599	0.479971	down		transposable_element_gene
AT1G37140	4.55329	2.6727	0.0159748	NA	up	MEI2 C-TERMINAL RRM ONLY LIKE 1 (MCT1)	Amember of mei2-like gene family
AT1G43665	18.292	-1.66538	0.0100728	0.400918	down		Bifunctional inhibitor/lipid-transfer protein/seed storage 2S albumin superfamily protein
AT1G43666	98.7204	-1.01321	0.0479824	0.64154	down		Bifunctional inhibitor/lipid-transfer protein/seed storage 2S albumin superfamily protein
AT1G43667	124.065	-1.36923	0.00341107	0.264913	down		Bifunctional inhibitor/lipid-transfer protein/seed storage 2S albumin superfamily protein
AT1G44800	2231.2	1.05744	0.00163839	0.201375	up	SILIQUES ARE RED 1 (SIAR1)	Encodes Siliques Are Red 1 (SIAR1).Member of nodulin MtN21-like transporter family. Functions as a bidirectional amino acid transporter that is crucial for the amino acid homeostasis of siliques.
AT1G46624	4.48591	-2.87846	0.0140629	NA	down		transposable_element_gene
AT1G47317	26.2537	-1.39396	0.0480716	0.641962	down		Encodes a defensin-like (DEFL) family protein.
AT1G47395	7.44793	-2.22731	0.0238722	NA	down		hypothetical protein
AT1G47760	23.7518	-1.30532	0.00289859	0.248329	down	AGAMOUS-LIKE 102 (AGL102)	AGAMOUS-like 102
AT1G48195	81.8125	-1.05517	0.00830353	0.368928	down		Zinc finger C-x8-C-x5-C-x3-H type family protein
AT1G49940	24.3829	-1.25183	0.0173385	0.479496	down		hypothetical protein
AT1G49960	243.173	1.01128	0.00888905	0.383353	up		Xanthine/uracil permease family protein
AT1G50750	61.3586	-1.15597	0.00337669	0.264527	down		aminotransferase-like, mobile domain protein
AT1G52030	7.70683	-2.3151	0.00672279	NA	down	MYROSINASE-BINDING PROTEIN 2 (MBP2)	Similar to myrosinase binding proteins which may be involved in metabolizing glucosinolates and forming defense compounds to protect against herbivory.
AT1G52290	8.41087	-1.8729	0.0161218	0.468967	down	PROLINE-RICH EXTENSIN-LIKE RECEPTOR KINASE 15 (PERK15)	Encodes a member of the proline-rich extensin-like receptor kinase (PERK) family.
AT1G52400	26.2578	-1.41559	0.0383271	0.609611	down	BETA GLUCOSIDASE 18 (BGLU18)	encodes a member of glycosyl hydrolase family 1, located in inducible ER bodies which were formed after wounding, required in inducible ER body formation.
AT1G52440	16.6804	-1.26762	0.0334198	0.58241	down		alpha/beta-Hydrolases superfamily protein
AT1G53010	20.2488	1.27943	0.0119028	0.428218	up		RING/U-box superfamily protein
AT1G53282	164.279	-1.16532	0.0115784	0.422763	down		Encodes a Plant thionin family protein
AT1G53480	12.2641	1.47626	0.0224503	0.522427	up	MTO 1 RESPONDING DOWN 1 (MRD1)	Encodes MRD1 (mto 1 responding down).Down-regulated in mto1-1 mutant that over-accumulates soluble methionine.
AT1G53490	101.342	1.37115	4.8817e-07	0.00155442	up	HOMOLOG OF HUMAN HEI10 ( ENHANCER OF CELL INVASION NO.10) (HEI10)	Encodes HEI10, a RING finger-containing protein. HEI10 belongs to a group of proteins well conserved among species known as ZMM. R
AT1G53880	4.17678	-4.33477	0.0177068	NA	down		translation initiation factor eIF-2B subunit alpha
AT1G55260	169.67	-1.12373	0.026017	0.543066	down	GLYCOSYLPHOSPHATIDYLINOSITOL-ANCHORED LIPID PROTEIN TRANSFER 6 (LTPG6)	Bifunctional inhibitor/lipid-transfer protein/seed storage 2S albumin superfamily protein
AT1G55370	7.29203	1.67417	0.0318699	NA	up	NDH-DEPENDENT CYCLIC ELECTRON FLOW 5 (NDF5)	NDH-dependent cyclic electron flow 5
AT1G56233	2.06067	-4.33855	0.0106899	NA	down		Encodes a defensin-like (DEFL) family protein.
AT1G56415	2.37327	-4.55139	0.0106424	NA	down		Expressed protein
AT1G56490	21.2492	1.52239	0.0210652	0.505058	up		pseudogene of Pectin lyase-like superfamily protein
AT1G58055	5.23224	-3.04801	0.00984679	NA	down		Encodes a defensin-like (DEFL) family protein.
AT1G58420	95.2028	-1.61147	0.00641529	0.349453	down		Uncharacterized conserved protein UCP031279
AT1G59920	12.7536	-1.30565	0.0487314	0.645641	down		MADS-box family protein
AT1G59930	91.1694	-1.21595	0.0159744	0.468967	down		Encodes a maternally expressed imprinted gene.
AT1G60190	22.8364	-1.48971	0.0028955	0.248329	down	PLANT U-BOX 19 (PUB19)	Encodes PUB19, a plant U-box armadillo repeat protein. Involved in salt inhibition of germination together with PUB18.
AT1G61320	7.36874	-1.84666	0.0488742	NA	down		FBD / Leucine Rich Repeat domains containing protein
AT1G63040	6.72145	-2.01997	0.0336727	NA	down		A pseudogene member of the DREB subfamily A-4 of ERF/AP2 transcription factor family.
AT1G63205	2.03108	-4.32119	0.0109425	NA	down		Cystatin/monellin superfamily protein
AT1G63730	13.525	1.3182	0.027908	0.551627	up		Disease resistance protein (TIR-NBS-LRR class) family
AT1G64585	25.3209	-1.50039	0.00150151	0.195145	down	ROTUNDIFOLIA LIKE 22 (RTFL22)	ROTUNDIFOLIA like 22
AT1G64800	90.3841	-1.08724	0.0178348	0.479496	down		DNA binding / transcription factor
AT1G65710	46.498	-1.03536	0.00471378	0.304954	down		serine/arginine repetitive matrix-like protein
AT1G65800	11.9695	1.39056	0.0271863	0.550689	up	RECEPTOR KINASE 2 (RK2)	Encodes a putative receptor-like serine/threonine protein kinases that is similar to brassica self-incompatibility (S) locus.
AT1G66290	1.51135	-3.90653	0.0430861	NA	down		F-box/RNI-like superfamily protein
AT1G66400	138.129	-1.10092	0.0175885	0.479496	down	CALMODULIN LIKE 23 (CML23)	Encodes a calmodulin-like protein. Regulates nitric oxide levels and transition to flowering.
AT1G66540	4.28563	2.72286	0.0165231	NA	up		Cytochrome P450 superfamily protein
AT1G66700	7.80945	1.97539	0.0165663	NA	up	(PXMT1)	A member of the Arabidopsis SABATH methyltransferase gene family.Encodes PXMT1, a methyltransferase that methylates 1,7-paraxanthine.
AT1G66920	3.36016	2.71854	0.0233637	NA	up		Protein kinase superfamily protein
AT1G66970	26.8413	1.48648	0.019865	0.49255	up	SHV3-LIKE 2 (SVL2)	Encodes a member of the glycerophosphodiester phosphodiesterase like (GDPD-like) family.
AT1G66980	15.2755	1.36748	0.0137691	0.45355	up	SUPPRESSOR OF NPR1-1 CONSTITUTIVE 4 (SNC4)	Encodes SNC4 (suppressor of npr1-1, constitutive 4), an atypical receptor-like kinase with two predicted extracellular glycerophosphoryl diester phosphodiesterase domains.
AT1G67035	12.6279	-1.33914	0.0322059	0.575562	down		homeobox Hox-B3-like protein
AT1G67105	512.057	-4.50333	1.42081e-33	2.71445e-29	down		other_RNA
AT1G67265	71.831	-1.02589	0.0376147	0.606437	down	ROTUNDIFOLIA LIKE 21 (RTFL21)	ROTUNDIFOLIA like 21
AT1G67626	4.74262	2.82533	0.00772531	NA	up		transposable_element_gene
AT1G67780	11.0835	-1.65946	0.0154531	0.467864	down		Zinc-finger domain of monoamine-oxidase A repressor R1 protein
AT1G68840	17.9912	-1.76077	0.00162773	0.201375	down	RELATED TO ABI3/VP1 2 (RAV2)	Rav2 is part of a complex that has been named `regulator of the (H+)-ATPase of the vacuolar and endosomal membranes' (RAVE).
AT1G69290	20.5578	1.04275	0.0226051	0.52361	up		Pentatricopeptide repeat (PPR) superfamily protein
AT1G69730	5.7971	2.86944	0.00695636	NA	up		Wall-associated kinase family protein
AT1G71050	24.2518	-1.29652	0.00718431	0.353687	down	HEAVY METAL ASSOCIATED ISOPRENYLATED PLANT PROTEIN 20 (HIPP20)	Heavy metal transport/detoxification superfamily protein
AT1G71692	2.14945	-4.39137	0.0140391	NA	down	AGAMOUS-LIKE 12 (AGL12)	Encodes a member of the MADS box family of transcription factors.
AT1G71870	10.999	-2.00766	0.0111405	0.414891	down	(BIGE1A)	MATE efflux family protein
AT1G72000	2.17849	-4.42087	0.0321477	NA	down	ALKALINE/NEUTRAL INVERTASE F (A/N-InvF)	Plant neutral invertase family protein
AT1G72250	76.2776	-1.16312	0.00238371	0.235963	down		Di-glucose binding protein with Kinesin motor domain-containing protein
AT1G72520	208.52	-1.08314	0.0198635	0.49255	down	LIPOXYGENASE 4 (LOX4)	PLAT/LH2 domain-containing lipoxygenase family protein
AT1G72930	27.9998	1.53252	0.00127305	0.183129	up	TOLL/INTERLEUKIN-1 RECEPTOR-LIKE (TIR)	Toll/interleukin-1 receptor-like protein (TIR) mRNA
AT1G73260	180.179	-1.80355	0.000243619	0.0825826	down	KUNITZ TRYPSIN INHIBITOR 1 (KTI1)	Encodes a trypsin inhibitor involved in modulating programmed cell death in plant-pathogen interactions.
AT1G74550	37.2766	-1.00015	0.0282299	0.553162	down	CYTOCHROME P450, FAMILY 98, SUBFAMILY A, POLYPEPTIDE 9 (CYP98A9)	Encodes a tricoumaroylspermidine meta-hydroxylase. This gene appears to be expressed in young flower buds and inflorescence tips with notably high levels of expression in the tapetum and pollen. It is also expressed in root tips.
AT1G75040	28.05	1.29592	0.0091066	0.385873	up	PATHOGENESIS-RELATED GENE 5 (PR5)	Thaumatin-like protein involved in response to pathogens.
AT1G75290	8.00392	1.60337	0.0331614	0.580172	up		encodes a protein whose sequence is similar to an isoflavone reductase
AT1G75600	21.3882	-1.21328	0.0352136	0.593258	down	(HTR14)	Histone superfamily protein
AT1G75750	1107.95	-1.27292	0.00810544	0.368928	down	GAST1 PROTEIN HOMOLOG 1 (GASA1)	GA-responsive GAST1 protein homolog regulated by BR and GA antagonistically.
AT1G75880	14.6348	-1.76694	0.00466005	0.304954	down		SGNH hydrolase-type esterase superfamily protein
AT1G76650	130.338	-1.47564	0.00311097	0.256186	down	CALMODULIN-LIKE 38 (CML38)	calmodulin-like 38
AT1G76680	33.5224	-1.06603	0.0430435	0.621946	down	12-OXOPHYTODIENOATE REDUCTASE 1 (OPR1)	Encodes a member of an alpha/beta barrel fold family of FMN-containing oxidoreductases.
AT1G76960	21.8653	1.49175	0.00735216	0.353787	up		transmembrane protein
AT1G77110	16.1089	-1.38185	0.0251823	0.542152	down	PIN-FORMED 6 (PIN6)	Rate-limiting factor in saturable efflux of auxins. PINs are directly involved of in catalyzing cellular auxin efflux.
AT1G77405	11.1797	-1.27886	0.0358246	0.595821	down		Pentatricopeptide repeat (PPR) superfamily protein
AT1G77525	516.158	-1.01897	0.010407	0.407896	down		defensin-like protein
AT1G78865	31.3941	-1.67091	0.000169392	0.0806126	down		other_RNA
AT1G78970	68.774	-1.15964	0.0108491	0.412035	down	LUPEOL SYNTHASE 1 (LUP1)	Lupeol synthase. Converts oxidosqualene to multiple triterpene alcohols and a triterpene diols.
AT1G80840	156.662	-1.21371	0.0021011	0.232032	down	WRKY DNA-BINDING PROTEIN 40 (WRKY40)	Pathogen-induced transcription factor.
AT2G01008	15.0478	1.55091	0.00550321	0.3238	up		maternal effect embryo arrest protein
AT2G01010	55.6977	1.79585	1.63834e-06	0.00447149	up		rRNA
AT2G01020	63.8424	1.04069	0.00461264	0.304954	up		5.8SrRNA
AT2G01422	15.7049	-2.52718	0.000883119	0.161996	down		other_RNA
AT2G02147	178.638	-1.1459	0.00503254	0.309153	down	LOW-MOLECULAR-WEIGHT CYSTEINE-RICH 73 (LCR73)	Encodes a member of a family of small,secreted, cysteine rich protein with sequence similarity to the PCP (pollen coat protein) gene family.
AT2G02515	22.4145	-1.53177	0.0115831	0.422763	down		hypothetical protein
AT2G02930	132.473	-1.0708	0.00033414	0.0967235	down	GLUTATHIONE S-TRANSFERASE F3 (GSTF3)	Encodes glutathione transferase belonging to the phi class of GSTs.
AT2G03190	22.6587	-1.22879	0.0276097	0.550689	down	SKP1-LIKE 16 (SK16)	one of SKP1 homologs. Gene is expressed specifically in the silique.
AT2G03290	10.3751	-1.91124	0.00693404	0.349453	down		emp24/gp25L/p24 family/GOLD family protein
AT2G03960	29.1545	-1.13869	0.0262999	0.544377	down		pseudogene of hypothetical protein (DUF239)
AT2G04034	4.08254	-2.74571	0.0287943	NA	down		Encodes a defensin-like (DEFL) family protein.
AT2G05060	2.06889	-3.24716	0.0472287	NA	down		Protein kinase superfamily protein
AT2G05914	16.6225	-1.71282	0.00134058	0.184894	down		Potential natural antisense gene, locus overlaps with AT2G05915
AT2G06200	10.6628	-1.40717	0.0243143	0.536403	down	GROWTH-REGULATING FACTOR 6 (GRF6)	Growth regulating factor encoding transcription activator. One of the nine members of a GRF gene family, containing nuclear targeting domain.
AT2G12475	146.127	-1.23053	0.0157465	0.467864	down		Encodes a defensin-like (DEFL) family protein.
AT2G13547	12.6023	-1.66991	0.0236973	0.530137	down		hypothetical protein
AT2G13550	42.749	1.07423	0.00988461	0.398152	up		hypothetical protein
AT2G14080	13.1555	1.53411	0.0127776	0.438401	up		Disease resistance protein (TIR-NBS-LRR class) family
AT2G14560	36.8173	2.81574	4.01905e-09	2.55946e-05	up	LATE UPREGULATED IN RESPONSE TO HYALOPERONOSPORA PARASITICA (LURP1)	Encodes LURP1, a member of the LURP cluster which exhibits a pronounced upregulation after recognition of the pathogenic oomycte H. parasitica.
AT2G14610	30.1753	2.76614	8.26681e-06	0.0143579	up	PATHOGENESIS-RELATED GENE 1 (PR1)	PR1 gene expression is induced in response to a variety of pathogens.
AT2G15020	21.0917	1.32697	0.0218866	0.513569	up		hypothetical protein
AT2G15340	4.1732	-3.38846	0.00921435	NA	down		glycine-rich protein
AT2G15555	2.26887	-3.40426	0.0446824	NA	down		other_RNA
AT2G16140	5.67026	-2.15164	0.0387398	NA	down		NA
AT2G16220	13.4426	-1.89696	0.00343905	0.264932	down		F-box and associated interaction domains-containing protein
AT2G17620	13.1424	-1.24657	0.0263354	0.544522	down	CYCLIN B2;1 (CYCB2;1)	Cyclin B2
AT2G17830	23.8207	-1.03034	0.0169488	0.477283	down		F-box and associated interaction domains-containing protein
AT2G18300	5.79723	2.06066	0.0392771	NA	up	HOMOLOG OF BEE2 INTERACTING WITH IBH 1 (HBI1)	basic helix-loop-helix (bHLH) DNA-binding superfamily protein
AT2G18550	95.5277	-1.10922	0.013866	0.4538	down	HOMEOBOX PROTEIN 21 (HB21)	Encodes a homeodomain leucine zipper class I (HD-Zip I) protein.
AT2G19200	71.8477	1.06953	0.0322978	0.575562	up		pseudogene of hypothetical protein (DUF626)
AT2G19800	123.265	-1.41902	0.00236885	0.235963	down	MYO-INOSITOL OXYGENASE 2 (MIOX2)	Encodes a myo-inositol oxygenase family gene.
AT2G20208	3.75852	-3.2228	0.0192081	NA	down	LOW-MOLECULAR-WEIGHT CYSTEINE-RICH 60 (LCR60)	Encodes a member of a family of small,secreted, cysteine rich protein with sequence similarity to the PCP (pollen coat protein) gene family.
AT2G20250	11.5654	-1.43251	0.0191457	0.486407	down		hypothetical protein
AT2G20670	101.022	-1.50591	5.28813e-05	0.0424045	down		sugar phosphate exchanger, putative (DUF506)
AT2G20835	27.6522	-1.32209	0.0207445	0.50295	down		hypothetical protein
AT2G21420	23.4419	-1.15383	0.0433709	0.621946	down		IBR domain containing protein
AT2G21465	14.617	-1.95176	0.00284948	0.248329	down		Encodes a defensin-like (DEFL) family protein.
AT2G21480	5.42582	2.08109	0.0293441	NA	up		Malectin/receptor-like protein kinase family protein
AT2G21590	61.8669	-1.05818	0.000971949	0.173543	down	(APL4)	Encodes the large subunit of ADP-glucose pyrophosphorylase, the enzyme which catalyzes the first and limiting step in starch biosynthesis.
AT2G22040	14.4586	-1.53211	0.0339294	0.585764	down	LETHAL WITH SEC THIRTEEN 8-2 (LST8-2)	Encodes a homolog of LST8 (Lethal with Sec Thirteen 8/G protein b subunit-like (LST8/GbL).
AT2G22760	4.56708	-2.33027	0.0399314	NA	down		basic helix-loop-helix (bHLH) DNA-binding superfamily protein
AT2G22860	23.3611	-1.36814	0.00930824	0.390589	down	PHYTOSULFOKINE 2 PRECURSOR (PSK2)	Phytosulfokine 2 precursor, coding for a unique plant peptide growth factor.
AT2G23400	21.5614	-1.22929	0.0218818	0.513569	down	CIS-PRENYLTRANSFERASE 2 (CPT2)	Undecaprenyl pyrophosphate synthetase family protein
AT2G24320	3.77148	-2.55567	0.0332233	NA	down		alpha/beta-Hydrolases superfamily protein
AT2G24600	100.98	-1.50817	0.00159312	0.200759	down		Ankyrin repeat family protein
AT2G24693	6.32085	-2.51952	0.00660763	NA	down		Encodes a defensin-like (DEFL) family protein.
AT2G24700	24.2031	-1.63497	0.012756	0.438401	down		Transcriptional factor B3 family protein
AT2G24735	5.97418	-2.19026	0.0244386	NA	down		other_RNA
AT2G24970	10.2901	-2.02506	0.00511581	0.31226	down		spindle/kinetochore-associated protein
AT2G25440	3.31973	4.32096	0.0109961	NA	up	RECEPTOR LIKE PROTEIN 20 (RLP20)	receptor like protein 20
AT2G25510	98.0587	1.37497	0.00037484	0.102305	up		transmembrane protein
AT2G25700	33.8668	-1.39722	0.00309412	0.255901	down	SKP1-LIKE 3 (SK3)	E3 ubiquitin ligase SCF complex subunit SKP1/ASK1 (At3)
AT2G26010	6.26006	-2.26296	0.0149318	NA	down	PLANT DEFENSIN 1.3 (PDF1.3)	Predicted to encode a PR (pathogenesis-related) protein.
AT2G27220	1.61948	4.31282	0.0220938	NA	up	BEL1-LIKE HOMEODOMAIN 5 (BLH5)	BEL1-like homeodomain 5
AT2G27402	37.138	-1.11804	0.0295078	0.562061	down		plastid transcriptionally active protein
AT2G27430	3.10998	-2.90847	0.0382976	NA	down		ARM repeat superfamily protein
AT2G28315	16.3748	1.77465	0.00243074	0.237801	up	UDP-XYLOSE TRANSPORTER1 (UXT1)	UXT1 is a member of the NST-KT subfamily of nucleotide/sugar transporters.
AT2G30750	18.1732	1.6466	0.00325035	0.262016	up	CYTOCHROME P450, FAMILY 71, SUBFAMILY A, POLYPEPTIDE 12 (CYP71A12)	putative cytochrome P450
AT2G30766	8.00884	-3.30838	0.000752532	0.148787	down		hypothetical protein
AT2G30810	39.4835	-1.44114	0.027478	0.550689	down		Gibberellin-regulated family protein
AT2G31470	3.63472	2.78494	0.0309406	NA	up	DROUGHT TOLERANCE REPRESSOR (DOR)	Encodes a F-Box protein DOR (Drought tolerance Repressor) functionally as an inhibitory factor for abscisic acid-induced stomatal closure under drought stress.
AT2G32160	19.5243	1.47184	0.0160473	0.468967	up		S-adenosyl-L-methionine-dependent methyltransferases superfamily protein
AT2G32590	33.1207	-1.10597	0.00895449	0.38444	down	EMBRYO DEFECTIVE 2795 (EMB2795)	condensin complex subunit
AT2G32650	22.4512	-1.08996	0.0465697	0.637331	down		RmlC-like cupins superfamily protein
AT2G32680	2.08429	3.61138	0.0373064	NA	up	RECEPTOR LIKE PROTEIN 23 (RLP23)	receptor like protein 23
AT2G32770	3.51188	-2.42697	0.048497	NA	down	PURPLE ACID PHOSPHATASE 13 (PAP13)	purple acid phosphatase 13
AT2G33850	11.1662	1.82973	0.0148321	0.465299	up		E6-like protein
AT2G34130	27.8602	-1.40354	0.0113966	0.421962	down	MATERNAL EFFECT EMBRYO ARREST 19 (MEE19)	transposable_element_gene
AT2G34150	19.6391	-1.01351	0.0495508	0.649738	down	(WAVE1)	Encodes a member of the SCAR family.The SCAR subunit activates the ARP2/3 complex which in turn act as a nucleator for actin filaments.
AT2G35130	10.1148	-1.35764	0.0451193	0.62966	down		Tetratricopeptide repeat (TPR)-like superfamily protein
AT2G35930	25.8678	-1.67468	0.00255537	0.242925	down	PLANT U-BOX 23 (PUB23)	Encodes a cytoplasmically localized U-box domain containing E3 ubiquitin ligase that is involved in the response to water stress and acts as a negative regulator of PAMP-triggered immunity.
AT2G36190	12.3747	-2.29642	0.00892909	0.384212	down	CELL WALL INVERTASE 4 (cwINV4)	cwINV4 appears to function as a cell wall-localized invertase (that can catalyze the hydrolysis of sucrose into fructose and glucose) based on the phenotype of cwinv4 mutants.
AT2G36200	82.4151	-1.16847	0.00170518	0.20489	down		P-loop containing nucleoside triphosphate hydrolases superfamily protein
AT2G36724	28.3393	-2.30922	1.58235e-05	0.0201538	down		transmembrane protein
AT2G37430	3.26981	-2.98918	0.0307104	NA	down	ZINC FINGER OF ARABIDOPSIS THALIANA 11 (ZAT11)	Encodes a member of the zinc finger family of transcriptional regulators. It is expressed in many root tips, primary roots, cotyledons and hypocotyl.
AT2G38160	26.3437	-1.02102	0.0141406	0.4538	down		hypothetical protein
AT2G38540	641.595	-1.33579	0.000981473	0.173621	down	LIPID TRANSFER PROTEIN 1 (LP1)	Non-specific lipid transfer protein. Binds calmodulin in a Ca2+-independent manner.
AT2G38750	61.5784	-1.34745	0.00395128	0.280629	down	ANNEXIN 4 (ANNAT4)	Annexins are a family of calcium dependent membrane binding proteins thought to be involved in Golgi mediated secretion.
AT2G38810	120.151	-1.07502	2.95165e-05	0.0331714	down	HISTONE H2A 8 (HTA8)	Encodes HTA8, a histone H2A protein. Loss of all H2A.Z (triple mutant with HTA9 and HTA11) results in a reduction in DNA methylation of transposons but not that of genes.
AT2G39120	17.5157	1.03542	0.0475312	0.640291	up	WHAT'S THIS FACTOR 9 (WTF9)	Encodes a mitochondrial protein essential for the splicing of group II introns in two mitochondrial genes for which splicing factors had not previously been identified: rpl2 and ccmFc.
AT2G39330	2.53365	-4.63292	0.00388805	NA	down	JACALIN-RELATED LECTIN 23 (JAL23)	jacalin-related lectin 23
AT2G40220	80.4832	1.09966	0.00671899	0.349453	up	ABA INSENSITIVE 4 (ABI4)	Encodes a member of the DREB subfamily A-3 of ERF/AP2 transcription factor family (ABI4).
AT2G40390	1.27427	3.96371	0.0425327	NA	up		neuronal PAS domain protein
AT2G40580	7.17983	-1.99641	0.0197662	NA	down		Protein kinase superfamily protein
AT2G40970	16.5042	-1.36444	0.00943284	0.393461	down	(MYBC1)	Homeodomain-like superfamily protein
AT2G41260	688.407	-1.50009	0.0012776	0.183129	down	(M17)	Late-embryogenesis-abundant gene. Involved in the acquisition of desiccation tolerance during late phase of embryogenesis.
AT2G41390	1853.67	1.10319	0.00477311	0.304954	up		Pollen and extensin family protein
AT2G42220	185.251	-1.17006	0.00144515	0.191733	down		Rhodanese/Cell cycle control phosphatase superfamily protein
AT2G42340	3.86554	-2.57473	0.0274679	NA	down		hypothetical protein
AT2G42350	32.7688	-1.21175	0.00475876	0.304954	down		RING/U-box superfamily protein
AT2G42460	3.2806	-3.9846	0.00837079	NA	down		MATH domain/coiled-coil protein
AT2G42870	16.8153	-1.05327	0.0393367	0.611853	down	PHY RAPIDLY REGULATED 1 (PAR1)	Encodes PHYTOCHROME RAPIDLY REGULATED1 (PAR1), an atypical basic helix-loop-helix (bHLP) protein.
AT2G42885	13.5853	-1.284	0.0309116	0.572254	down		Encodes a defensin-like (DEFL) family protein.
AT2G43270	1.5119	-3.88443	0.0350897	NA	down		F-box and associated interaction domains-containing protein
AT2G44300	6.28775	-1.75889	0.0474835	NA	down		Bifunctional inhibitor/lipid-transfer protein/seed storage 2S albumin superfamily protein
AT2G44810	40.6121	1.10287	0.0133855	0.445187	up	DEFECTIVE ANTHER DEHISCENCE 1 (DAD1)	Mutant has defects in anther dehiscence, pollen maturation, and flower opening.
AT2G44840	72.1801	-1.62917	0.000172997	0.0806126	down	ETHYLENE-RESPONSIVE ELEMENT BINDING FACTOR 13 (ERF13)	encodes a member of the ERF (ethylene response factor) subfamily B-3 of ERF/AP2 transcription factor family.
AT2G45760	10.2018	-1.99882	0.00484422	0.306458	down	BON ASSOCIATION PROTEIN 2 (BAP2)	encodes a protein that is similar to BONZAI1-binding protein BAP1.
AT2G46860	6.73216	1.84793	0.0406047	NA	up	PYROPHOSPHORYLASE 3 (PPa3)	Encodes a protein that might have inorganic pyrophosphatase activity.
AT2G46980	36.6325	-1.22842	0.00939543	0.392778	down	ASYNAPTIC 3 (ASY3)	Encodes ASY3, a coiled-coil domain protein that is required for normal meiosis.
AT2G47460	39.4543	-1.22841	0.00237678	0.235963	down	MYB DOMAIN PROTEIN 12 (MYB12)	MYB12 belongs to subgroup 7 of the R2R3-MYB family.
AT3G01324	1.95529	-4.2573	0.0208066	NA	down		Encodes a ECA1 gametogenesis related family protein
AT3G01329	3.90027	-2.62084	0.0370263	NA	down		Encodes a ECA1 gametogenesis related family protein
AT3G01660	14.7405	-1.78154	0.00148977	0.194946	down		S-adenosyl-L-methionine-dependent methyltransferases superfamily protein
AT3G02000	20.1423	-1.49592	0.00694089	0.349453	down	(ROXY1)	Roxy1 encodes a glutaredoxin belonging to a subgroup specific to higher plants.
AT3G02820	22.5189	-1.21392	0.0173959	0.479496	down		zinc knuckle (CCHC-type) family protein
AT3G02840	135.722	-1.25602	0.0189461	0.484878	down		ARM repeat superfamily protein
AT3G03130	67.3371	-1.00202	0.0100017	0.398921	down		lisH domain-like protein
AT3G03480	17.5948	1.3318	0.0342371	0.586112	up	ACETYL COA:(Z)-3-HEXEN-1-OL ACETYLTRANSFERASE (CHAT)	acetyl CoA:(Z)-3-hexen-1-ol acetyltransferase
AT3G03530	333.431	1.08773	0.00124929	0.182196	up	NON-SPECIFIC PHOSPHOLIPASE C4 (NPC4)	PHOSPHOESTERASE FAMILY PROTEIN, NPC4 is significantly induced upon phosphate starvation and plays an important role in the supply of inorganic phosphate and diacylglycerol from membrane-phospholipids during phosphate deprivation.
AT3G03540	15.6262	1.59932	0.0105734	0.408091	up	NON-SPECIFIC PHOSPHOLIPASE C5 (NPC5)	Encodes a nonspecific phospholipase C. Located in the cytosol. Involved in the conversion of phospholipids to glycolipids under phosphate deprivation conditions.
AT3G03910	43.4734	1.11006	0.00745544	0.354878	up	GLUTAMATE DEHYDROGENASE 3 (GDH3)	GDH3 encodes a member of the glutamate dehydrogenease family.
AT3G04170	1972.88	1.01061	0.0156808	0.467864	up		RmlC-like cupins superfamily protein
AT3G04943	62.1352	-1.03798	0.0197624	0.49255	down	LOW-MOLECULAR-WEIGHT CYSTEINE-RICH 41 (LCR41)	Encodes a member of a family of small,secreted, cysteine rich protein with sequence similarity to the PCP (pollen coat protein) gene family.
AT3G05460	13.5423	-1.47283	0.0464261	0.636735	down		sporozoite surface protein-like protein
AT3G05600	327.867	-1.07498	0.000822293	0.155534	down	EPOXIDE HYDROLASE 1 (ATEH1)	Encodes a cytosolic epoxide hydrolase capable of acting on 9,10-epoxystearic acid and on 12,13- epoxyoctadec-9-enoic acid that is involved in the synthesis of poly-hydroxylated cutin monomers.
AT3G06160	12.9251	-1.25098	0.0351216	0.592232	down		AP2/B3-like transcriptional factor family protein
AT3G10180	29.5811	-1.02295	0.02352	0.529321	down		P-loop containing nucleoside triphosphate hydrolases superfamily protein
AT3G10310	34.3486	-1.43623	0.0015806	0.200759	down		P-loop nucleoside triphosphate hydrolases superfamily protein with CH (Calponin Homology) domain-containing protein
AT3G10720	15.7123	-2.06777	0.00780371	0.363634	down		Plant invertase/pectin methylesterase inhibitor superfamily
AT3G10780	27.9655	-1.16934	0.0383947	0.609611	down		emp24/gp25L/p24 family/GOLD family protein
AT3G10930	77.5935	-1.2582	0.0279995	0.551627	down	IDA-LIKE7 (IDL7)	Encodes a small secreted signaling peptide that processed both N- and C-terminally after translation and is rapidly induced in response to ROS and flg22-induced stress and may act as a negative modulator of stress-induced ROS signalling.
AT3G11110	25.1239	1.01996	0.0182835	0.479971	up		RING/U-box superfamily protein
AT3G11520	45.0738	-1.11521	0.00779262	0.363634	down	CYCLIN B1;3 (CYCB1;3)	Encodes a B-type mitotic cyclin.
AT3G11740	20.0868	-1.47421	0.0277112	0.550689	down		LURP-one-like protein (DUF567)
AT3G12170	21.331	-1.04894	0.0392748	0.611528	down		Chaperone DnaJ-domain superfamily protein
AT3G12500	13.3048	-1.5516	0.0408344	0.614377	down	BASIC CHITINASE (HCHIB)	encodes a basic chitinase involved in ethylene/jasmonic acid mediated signalling pathway during systemic acquired resistance based on expression analyses.
AT3G12720	73.6423	1.17969	0.00237142	0.235963	up	MYB DOMAIN PROTEIN 67 (MYB67)	Member of the R2R3 factor gene family.
AT3G14540	6.9883	-2.29029	0.0391023	NA	down	TERPENE SYNTHASE 19 (TPS19)	Encodes a sesterterpene synthase responsible for the biosynthesis of the pentacyclic sesterterpene (&#8722
AT3G14620	94.1536	1.08923	0.00991994	0.398152	up	CYTOCHROME P450, FAMILY 72, SUBFAMILY A, POLYPEPTIDE 8 (CYP72A8)	putative cytochrome P450 The mRNA is cell-to-cell mobile.
AT3G16120	23.2545	-1.70898	0.00672568	0.349453	down		Dynein light chain type 1 family protein
AT3G16150	35.4146	-1.10399	0.0151952	0.467864	down	ASPARAGINASE B1 (ASPGB1)	Encodes an asparaginase that catalyzes the degradation of L-asparagine to L-aspartic acid and ammonia.
AT3G16370	195.468	-1.01951	0.0116993	0.424126	down		GDSL-motif esterase/acyltransferase/lipase.
AT3G18400	127.425	1.10684	0.00882437	0.383353	up	NAC DOMAIN CONTAINING PROTEIN 58 (NAC058)	NAC domain containing protein 58
AT3G18550	14.0436	-2.10738	0.00208917	0.232032	down	BRANCHED 1 (BRC1)	Encodes a TCP transcription factor, closely related to teosinte branched1, arrests axillary bud development and prevents axillary bud outgrowth.
AT3G18710	98.4265	-1.20855	0.0114826	0.422763	down	PLANT U-BOX 29 (PUB29)	Encodes a protein containing a U-box and an ARM domain.
AT3G19050	77.211	-1.02453	0.00690991	0.349453	down	PHRAGMOPLAST ORIENTING KINESIN 2 (POK2)	PHRAGMOPLAST ORIENTING KINESIN 2 is one of the two Arabidopsis homologs isolated in yeast two-hybrid screen for interaction partners of maize gene TANGLED1 (TAN1).
AT3G19200	33.1179	1.05377	0.0193104	0.487974	up		hypothetical protein
AT3G19390	6.24213	-2.26991	0.0182372	NA	down		Granulin repeat cysteine protease family protein
AT3G20150	62.2407	-1.25341	0.00267551	0.244573	down		Kinesin motor family protein
AT3G20470	121.191	-1.23137	0.0102893	0.406023	down	GLYCINE-RICH PROTEIN 5 (GRP5)	encodes a glycine-rich protein that is expressed more abundantly in immature seed pods than in stems and leaves.
AT3G20600	13.7474	-2.66326	0.000890321	0.161996	down	NON RACE-SPECIFIC DISEASE RESISTANCE 1 (NDR1)	Required for non-race specific resistance to bacterial and fungal pathogens.
AT3G21500	32.9709	-1.41738	0.0139779	0.4538	down	1-DEOXY-D-XYLULOSE 5-PHOSPHATE SYNTHASE 1 (DXPS1)	Encodes a protein postulated to have 1-deoxy-D-xylulose 5-phosphate synthase activity.
AT3G21830	23.0842	-1.2229	0.0277149	0.550689	down	SKP1-LIKE 8 (SK8)	SKP1-like 8
AT3G22231	27.8838	2.08673	0.00134521	0.184894	up	PATHOGEN AND CIRCADIAN CONTROLLED 1 (PCC1)	Encodes a member of a novel 6 member Arabidopsis gene family
AT3G22235	215.306	1.10416	0.00914946	0.385873	up		cysteine-rich TM module stress tolerance protein
AT3G23370	24.8306	-1.21683	0.0127571	0.438401	down		RNA-binding (RRM/RBD/RNP motifs) family protein
AT3G23670	57.6848	-1.33958	0.000838525	0.155534	down	(KINESIN-12B)	Microtubule motor kinesin PAKRP1L/Kinesin-12B. Together with PAKRP1/Kinesin-12A, serve as linkers of the plus ends of antiparallel microtubules in the phragmoplast.
AT3G23890	205.66	-1.07039	0.00832834	0.369171	down	TOPOISOMERASE II (TOPII)	Encodes a topoisomerase II that is highly expressed in young seedlings.
AT3G24250	172.417	-1.18005	0.00284568	0.248329	down		glycine-rich protein
AT3G24510	9.11109	-2.47905	0.00656902	0.349453	down		Encodes a defensin-like (DEFL) family protein.
AT3G24542	1.48704	-3.86558	0.0392623	NA	down		Beta-galactosidase related protein
AT3G24612	1.35548	4.03589	0.044316	NA	up		snoRNA
AT3G25820	5.77032	2.22108	0.0134256	NA	up	TERPENE SYNTHASE-LIKE SEQUENCE-1,8-CINEOLE (TPS-CIN)	Encodes the monoterpene 1,8-cineole synthase, atTPS-Cin.
AT3G27321	30.7127	-1.45032	0.00478476	0.304954	down		Pseudogene of AT1G08985
AT3G28850	27.452	-1.03375	0.025099	0.541827	down		Glutaredoxin family protein
AT3G30720	31.3986	-1.54302	0.00062554	0.132788	down	QUA-QUINE STARCH (QQS)	QQS is an orphan gene that arose recently in the Arabidopsis thaliana lineage.
AT3G30843	4.37533	-2.37043	0.0296849	NA	down		transposable_element_gene
AT3G42658	3.67779	-3.13769	0.0213838	NA	down	SADHU NON-CODING RETROTRANSPOSON 3-2 (SADHU3-2)	Member of Sadhu non-coding retrotransposon family.In some natural accessions the allele is methylated and silenced.
AT3G42725	25.3555	-1.10166	0.0335224	0.582753	down		Putative membrane lipoprotein
AT3G44450	44.3799	1.04578	0.00728766	0.353687	up	BLUE-LIGHT INHIBITOR OF CRYPTOCHROMES 2 (BIC2)	hypothetical protein
AT3G44705	5.97054	-2.17278	0.024669	NA	down		transposable_element_gene
AT3G45248	20.4003	-1.52565	0.0430723	0.621946	down		Encodes a ECA1 gametogenesis related family protein
AT3G45960	9.69446	-1.95661	0.00801391	0.368928	down	EXPANSIN-LIKE A3 (EXLA3)	member of EXPANSIN-LIKE
AT3G46240	15.8182	-1.44403	0.0238099	0.532034	down		ER protein carbohydrate-binding protein
AT3G46940	55.4485	-1.10708	0.0125493	0.43671	down	DUTP-PYROPHOSPHATASE-LIKE 1 (DUT1)	DUTP-PYROPHOSPHATASE-LIKE 1
AT3G47090	1.96749	3.51218	0.0430404	NA	up		Leucine-rich repeat protein kinase family protein
AT3G47400	1.81518	3.37958	0.0487961	NA	up		Plant invertase/pectin methylesterase inhibitor superfamily
AT3G47410	18.2405	-1.18807	0.0323758	0.575562	down		hypothetical protein
AT3G48231	254.02	-1.04267	0.0284686	0.553862	down	LOW-MOLECULAR-WEIGHT CYSTEINE-RICH 48 (LCR48)	Encodes a member of a family of small,secreted, cysteine rich protein with sequence similarity to the PCP (pollen coat protein) gene family.
AT3G48310	8.03318	3.60127	0.000320282	0.0941384	up	CYTOCHROME P450, FAMILY 71, SUBFAMILY A, POLYPEPTIDE 22 (CYP71A22)	putative cytochrome P450
AT3G48350	14.4779	-1.67805	0.00476609	0.304954	down	CYSTEINE ENDOPEPTIDASE 3 (CEP3)	Cysteine proteinases superfamily protein
AT3G48490	25.978	-1.80333	0.00269823	0.2453	down		hypothetical protein
AT3G48520	45.2635	-1.23821	0.0308151	0.572254	down	CYTOCHROME P450, FAMILY 94, SUBFAMILY B, POLYPEPTIDE 3 (CYP94B3)	CYP94B3 is a jasmonoyl-isoleucine-12-hydroxylase that catalyzes the formation of 12-OH-JA-Ile from JA-Ile.
AT3G48580	871.742	-1.00158	0.00913164	0.385873	down	XYLOGLUCAN ENDOTRANSGLUCOSYLASE/HYDROLASE 11 (XTH11)	xyloglucan endotransglucosylase/hydrolase 11
AT3G48900	14.0155	-1.22	0.023524	0.529321	down	(SEND1)	Encodes one of two GEN1 homologs in Arabidopsis.
AT3G48950	15.4275	-1.42574	0.0294585	0.562061	down		Pectin lyase-like superfamily protein
AT3G49040	4.40571	-2.85219	0.0135315	NA	down		F-box/FBD/LRR protein
AT3G49270	68.5141	-1.18583	0.015088	0.467864	down		extensin-like protein
AT3G49307	146.617	-1.11038	0.0123551	0.432806	down		Expressed protein
AT3G49450	2.86207	-3.77652	0.0143916	NA	down		F-box and associated interaction domains-containing protein
AT3G50730	3.30109	-3.97465	0.0145762	NA	down		Protein kinase superfamily protein
AT3G50800	52.9057	-1.12405	0.0350238	0.591105	down		hypothetical protein
AT3G50990	458.231	-1.16892	0.0277539	0.550689	down	PEROXIDASE 36 (PER36)	Encodes a class III peroxidase family protein that functions as a mucilage extrusion factor.
AT3G51240	1.65457	-4.01649	0.0261581	NA	down	FLAVANONE 3-HYDROXYLASE (F3H)	Encodes flavanone 3-hydroxylase that is coordinately expressed with chalcone synthase and chalcone isomerases.
AT3G51280	55.1434	-1.45585	0.000127492	0.0716393	down		Tetratricopeptide repeat (TPR)-like superfamily protein
AT3G51910	14.0747	-1.83107	0.00499064	0.308093	down	HEAT SHOCK TRANSCRIPTION FACTOR A7A (HSFA7A)	member of Heat Stress Transcription Factor (Hsf) family.
AT3G52561	21.4327	-1.30976	0.0141579	0.4538	down		hypothetical protein
AT3G52630	33.7854	-1.23954	0.00104101	0.177727	down	REPLICATION PROTEIN A 3A (RPA3A)	Nucleic acid-binding, OB-fold-like protein
AT3G52820	51.5976	1.31041	0.00259908	0.242925	up	PURPLE ACID PHOSPHATASE 22 (PAP22)	purple acid phosphatase 22
AT3G53210	10.6647	-1.56552	0.0408856	0.614377	down	USUALLY MULTIPLE ACIDS MOVE IN AND OUT TRANSPORTERS 6 (UMAMIT6)	nodulin MtN21-like transporter family protein
AT3G54550	57.7515	-1.53905	5.54887e-05	0.0424045	down		DNA-directed RNA polymerase subunit beta-beta protein, putative (DUF506)
AT3G54560	371.064	-1.34647	3.37117e-06	0.00759929	down	HISTONE H2A 11 (HTA11)	Encodes HTA11, a histone H2A protein.
AT3G55700	3.81934	-2.5441	0.0342553	NA	down		UDP-Glycosyltransferase superfamily protein
AT3G56100	38.9045	-1.1535	0.036848	0.600155	down	MERISTEMATIC RECEPTOR-LIKE KINASE (MRLK)	Protein kinase expressed in meristematic cells. Phosphorylates AGL24.
AT3G56220	33.2412	-1.47263	0.0274105	0.550689	down		transcription regulator
AT3G57640	8.56095	-2.51583	0.00322538	0.261576	down		Protein kinase superfamily protein
AT3G58850	39.7446	-1.25218	0.00392004	0.280496	down	PHY RAPIDLY REGULATED 2 (PAR2)	Encodes PHYTOCHROME RAPIDLY REGULATED2 (PAR2), an atypical basic helix-loop-helix (bHLP) protein.
AT3G59620	11.6094	-1.85866	0.011262	0.417789	down		Mannose-binding lectin superfamily protein
AT3G60000	32.3356	-1.23016	0.0118507	0.428218	down	QWRF DOMAIN CONTAINING 6 (QWRF6)	QWRF motif protein (DUF566)
AT3G60420	21.9337	1.05619	0.037045	0.602336	up	NA	NA
AT3G60890	7.94795	-2.9897	0.00611489	0.342595	down	LITTLE ZIPPER 2 (ZPR2)	binding protein
AT3G61028	5.33622	2.06866	0.0372192	NA	up		Putative endonuclease or glycosyl hydrolase
AT3G61177	2.08553	-4.3522	0.00965848	NA	down	LOW-MOLECULAR-WEIGHT CYSTEINE-RICH 53 (LCR53)	Encodes a member of a family of small,secreted, cysteine rich protein with sequence similarity to the PCP (pollen coat protein) gene family.
AT3G61190	241.133	-1.21089	0.00815865	0.368928	down	BON ASSOCIATION PROTEIN 1 (BAP1)	Encodes a protein with a C2 domain that binds to BON1 in yeast two hybrid analyses.
AT3G61280	2.84742	3.14406	0.0291883	NA	up		O-glucosyltransferase rumi-like protein (DUF821)
AT3G61880	2224.55	1.41998	4.19615e-05	0.038175	up	CYTOCHROME P450 78A9 (CYP78A9)	Encodes a cytochrome p450 monooxygenase.
AT3G61950	4.86846	-2.49858	0.0175676	NA	down		basic helix-loop-helix (bHLH) DNA-binding superfamily protein
AT3G62150	23.4827	1.18434	0.0129036	0.439437	up	ATP-BINDING CASSETTE B21 (ABCB21)	Encodes a facultative transporter controlling auxin concentrations in plant cells.
AT3G62340	4.24235	-2.30101	0.046021	NA	down	(WRKY68)	member of WRKY Transcription Factor
AT4G01360	371.525	-1.12563	0.00597498	0.337728	down	BYPASS 3 (BPS3)	Encodes a protein related to BYPASS1 (BPS1)
AT4G01525	69.1569	-1.57468	4.71568e-05	0.0409514	down	SADHU NON-CODING RETROTRANSPOSON 5-1 (SADHU5-1)	Member of Sadhu non-coding retrotransposon family
AT4G01730	53.8101	-1.09298	0.0235141	0.529321	down		DHHC-type zinc finger family protein
AT4G01950	23.5251	-1.63626	0.00307598	0.255901	down	GLYCEROL-3-PHOSPHATE SN-2-ACYLTRANSFERASE 3 (GPAT3)	putative sn-glycerol-3-phosphate 2-O-acyltransferase
AT4G02160	16.3123	-1.76083	0.0432657	0.621946	down		cotton fiber protein
AT4G02800	63.472	-1.04039	0.00113816	0.180442	down	(MADA1)	GRIP/coiled-coil protein
AT4G03210	125.358	-1.11135	0.0011781	0.180442	down	XYLOGLUCAN ENDOTRANSGLUCOSYLASE/HYDROLASE 9 (XTH9)	encodes a member of xyloglucan endotransglucosylase/hydrolases (XTHs) that catalyze the cleavage and molecular grafting of xyloglucan chains function in loosening and rearrangement of the cell wall.
AT4G03930	75.4027	-1.33304	0.00283478	0.248329	down	(PME42)	Plant invertase/pectin methylesterase inhibitor superfamily
AT4G04223	39.4121	-1.15502	0.0116129	0.422763	down		other_RNA
AT4G04590	3.58553	-4.09549	0.00573524	NA	down		transposable_element_gene
AT4G05130	7.59557	-1.67346	0.0308634	NA	down	EQUILIBRATIVE NUCLEOSIDE TRANSPORTER 4 (ENT4)	equilibrative nucleoside transporter 4
AT4G07940	4.72577	-2.0648	0.0390471	NA	down		pre-mRNA-splicing factor CWC22-like protein, putative (DUF3245)
AT4G08093	2.03822	-4.33734	0.0195015	NA	down		pseudogene of dihydroorotate dehydrogenase
AT4G08685	81.8026	-1.13663	5.7898e-05	0.0425439	down	(SAH7)	Encodes a protein, expressed in leaves, with similarity to pollen allergens.
AT4G08869	1.52906	-3.89911	0.0374396	NA	down		Encodes a defensin-like (DEFL) family protein.
AT4G08950	231.128	-1.31042	0.000238813	0.0825826	down	EXORDIUM (EXO)	Phosphate-responsive 1 family protein
AT4G10290	3.27453	-3.07136	0.0322638	NA	down		RmlC-like cupins superfamily protein
AT4G10895	1.73332	-4.09273	0.0227037	NA	down		Plant self-incompatibility protein S1 family
AT4G11720	3.85607	-2.57049	0.0298603	NA	down	HAPLESS 2 (HAP2)	Encodes HAP2 with the following predicted motifs: an N-terminal secretion signal, a single transmembrane domain and a C-terminal histidine-rich domain.
AT4G12617	4.93423	-2.53656	0.0212428	NA	down		B3 domain protein
AT4G12825	145.051	-1.16623	0.0139565	0.4538	down		Encodes a Protease inhibitor/seed storage/LTP family protein
AT4G12870	1517.73	-1.08998	0.0283116	0.553173	down		Gamma interferon responsive lysosomal thiol (GILT) reductase family protein
AT4G13420	5.00305	-2.20107	0.0291144	NA	down	HIGH AFFINITY K+ TRANSPORTER 5 (HAK5)	Encodes a protein of the KUP/HAK/KT potassium channel class that is upregulated in the roots by K levels.
AT4G13575	9.67067	-1.53225	0.0467859	0.637455	down		hypothetical protein
AT4G13680	8.81388	1.75314	0.0313541	0.574197	up		hypothetical protein (DUF295)
AT4G13690	23.0527	-1.49378	0.00142566	0.190471	down		RNA-binding protein
AT4G14400	5.08056	2.98083	0.00739917	NA	up	ACCELERATED CELL DEATH 6 (ACD6)	encodes a novel protein with putative ankyrin and transmembrane regions.
AT4G14750	4.58311	-2.00938	0.0477612	NA	down	IQ-DOMAIN 19 (IQD19)	IQ-domain 19
AT4G15210	1506.79	-1.07917	0.0303483	0.571798	down	BETA-AMYLASE 5 (BAM5)	cytosolic beta-amylase expressed in rosette leaves and inducible by sugar. RAM1 mutants have reduced beta amylase in leaves and stems.
AT4G15735	14.107	-1.72704	0.00378002	0.275638	down	SCR-LIKE 10 (SCRL10)	Encodes a member of a family of small, secreted, cysteine rich proteins with sequence similarity to SCR (S locus cysteine-rich protein).
AT4G15755	6.95973	-2.47568	0.00892386	NA	down		Calcium-dependent lipid-binding (CaLB domain) family protein
AT4G17000	49.5216	-1.37106	0.000213183	0.0825826	down		neurofilament heavy protein
AT4G17490	206.412	-1.08376	0.0130986	0.442918	down	ETHYLENE RESPONSIVE ELEMENT BINDING FACTOR 6 (ERF6)	Encodes a member of the ERF (ethylene response factor) subfamily B-3 of ERF/AP2 transcription factor family (ATERF-6).
AT4G17560	171.1	-1.02462	0.00103609	0.177727	down		Ribosomal protein L19 family protein
AT4G18330	9.8019	2.04809	0.00368104	0.27153	up		Translation elongation factor EF1A/initiation factor IF2gamma family protein
AT4G18900	8.16641	-1.64796	0.0313065	0.574197	down		Transducin/WD40 repeat-like superfamily protein
AT4G18970	20.7909	-1.34336	0.0258747	0.543066	down		GDSL-motif esterase/acyltransferase/lipase. Enzyme group with broad substrate specificity that may catalyze acyltransfer or hydrolase reactions with lipid and non-lipid substrates.
AT4G19720	60.7727	1.31904	0.000356867	0.0991298	up		Glycosyl hydrolase family protein with chitinase insertion domain-containing protein
AT4G19970	23.2282	-1.36229	0.0347633	0.58972	down		nucleotide-diphospho-sugar transferase family protein
AT4G19980	37.8952	-1.10485	0.0183995	0.480692	down		hypothetical protein
AT4G20800	3.07161	-3.8775	0.0102555	NA	down	(ATBBE17)	FAD-binding Berberine family protein
AT4G21270	50.1479	-1.19195	0.00486033	0.306458	down	KINESIN 1 (ATK1)	Encodes a kinesin-like motor protein heavy chain. Loss of function mutations have reduced fertility and are defective in spindle formation in male meiosis.
AT4G22680	23.0666	1.17459	0.0116126	0.422763	up	MYB DOMAIN PROTEIN 85 (MYB85)	Encodes a putative transcription factor (MYB85).
AT4G22810	6.48637	-2.65637	0.00924012	NA	down	AT-HOOK MOTIF NUCLEAR LOCALIZED PROTEIN 24 (AHL24)	Putative AT-hook DNA-binding family protein
AT4G23260	9.12548	2.28242	0.00228912	0.235963	up	CYSTEINE-RICH RLK (RECEPTOR-LIKE PROTEIN KINASE) 18 (CRK18)	Encodes a cysteine-rich receptor-like protein kinase.
AT4G23420	23.3268	-1.00709	0.0276129	0.550689	down		NAD(P)-binding Rossmann-fold superfamily protein
AT4G23700	3.18601	-3.9328	0.0140205	NA	down	CATION/H+ EXCHANGER 17 (CHX17)	member of Putative Na+/H+ antiporter family
AT4G24380	91.4188	-1.02547	0.0162749	0.470714	down		dihydrofolate reductase
AT4G24510	166.958	-1.63998	0.00229965	0.235963	down	ECERIFERUM 2 (CER2)	Encodes a component of the fatty acid elongation machinery required for C28 to C30 fatty acid elongation.
AT4G25470	73.5088	-1.20762	0.0158184	0.468967	down	C-REPEAT/DRE BINDING FACTOR 2 (CBF2)	Encodes a member of the DREB subfamily A-1 of ERF/AP2 transcription factor family (CBF2).
AT4G25490	134.968	-1.08914	0.0267357	0.547115	down	C-REPEAT/DRE BINDING FACTOR 1 (CBF1)	Transcriptional activator that binds to the DRE/CRT regulatory element and induces COR (cold-regulated) gene expression increasing plant freezing tolerance.
AT4G25830	231.195	-1.15738	0.029422	0.562061	down	CASP-LIKE PROTEIN 2C1 (CASPL2C1)	Uncharacterized protein family (UPF0497)
AT4G26530	38.1719	1.15182	0.00128444	0.183129	up	FRUCTOSE-BISPHOSPHATE ALDOLASE 5 (FBA5)	Aldolase superfamily protein
AT4G26540	9.71345	1.97778	0.0254957	0.542423	up	(RGFR3)	Leucine-rich repeat receptor-like protein kinase family protein
AT4G26660	59.6081	-1.37877	0.000510169	0.123377	down		kinesin-like protein
AT4G26960	18.1875	-1.76223	0.00118333	0.180442	down		hypothetical protein
AT4G27220	3.48601	2.76329	0.0244961	NA	up		NB-ARC domain-containing disease resistance protein
AT4G27560	25.0391	-1.51197	0.0005554	0.12632	down	(UGT79B2)	UDP-Glycosyltransferase superfamily protein
AT4G27820	54.2078	1.01048	0.00821111	0.368928	up	BETA GLUCOSIDASE 9 (BGLU9)	beta glucosidase 9
AT4G28040	12.0502	-1.46534	0.0279722	0.551627	down	USUALLY MULTIPLE ACIDS MOVE IN AND OUT TRANSPORTERS 33 (UMAMIT33)	nodulin MtN21-like transporter family protein
AT4G28775	24.1317	-1.16296	0.0471692	0.639055	down		hypothetical protein
AT4G28811	45.1036	1.44569	0.000210562	0.0825826	up		basic helix-loop-helix (bHLH) DNA-binding superfamily protein
AT4G29030	23.9745	-1.60211	0.0167119	0.477283	down		Putative membrane lipoprotein
AT4G29570	25.8724	-1.19487	0.0052829	0.316824	down		Cytidine/deoxycytidylate deaminase family protein
AT4G29640	19.4341	-1.32662	0.0210173	0.505058	down		Cytidine/deoxycytidylate deaminase family protein
AT4G30280	80.5146	-1.64245	9.76505e-05	0.0618728	down	XYLOGLUCAN ENDOTRANSGLUCOSYLASE/HYDROLASE 18 (XTH18)	Encodes a xyloglucan endotransglucosylase/hydrolase
AT4G30290	34.9165	-1.68311	0.00119652	0.180442	down	XYLOGLUCAN ENDOTRANSGLUCOSYLASE/HYDROLASE 19 (XTH19)	Encodes a xyloglucan endotransglucosylase/hydrolase
AT4G30650	97.1543	-1.2728	0.00685669	0.349453	down		Low temperature and salt responsive protein family
AT4G32090	2.35476	-3.48404	0.0374238	NA	down		Beta-1,3-N-Acetylglucosaminyltransferase family protein
AT4G32100	60.6623	-1.6466	0.000188053	0.0818216	down		Beta-1,3-N-Acetylglucosaminyltransferase family protein
AT4G32280	56.459	1.10579	0.0198633	0.49255	up	INDOLE-3-ACETIC ACID INDUCIBLE 29 (IAA29)	Auxin inducible protein.
AT4G32830	56.4408	-1.17927	0.000791372	0.152719	down	ATAURORA1 (AUR1)	Encodes a member of a family of Ser/Thr kinases whose activities peak during cell division.
AT4G33145	72.6571	-1.24447	0.00131168	0.184262	down		hypothetical protein
AT4G33270	184.204	-1.02963	8.25128e-05	0.0543588	down	CELL DIVISION CYCLE 20.1 (CDC20.1)	Encodes a CDC20 protein that interacts with APC subunits, components of the mitochondrial checkpoint complex and mitotic cyclin substrates and is indispensable for normal plant development and fertility.
AT4G34060	13.6329	1.23407	0.0358781	0.595821	up	DEMETER-LIKE PROTEIN 3 (DML3)	Encodes a protein with 5-meC and thymine-DNA glycosylase activity with a preference for CpG and CpHpG sequences.
AT4G34410	608.586	-1.0833	0.0187748	0.484878	down	REDOX RESPONSIVE TRANSCRIPTION FACTOR 1 (RRTF1)	encodes a member of the ERF (ethylene response factor) subfamily B-3 of ERF/AP2 transcription factor family.
AT4G34970	46.4941	-1.00465	0.0283805	0.553706	down	ACTIN DEPOLYMERIZING FACTOR 9 (ADF9)	A member of actin polymerizing factors (ADFs)family, ADF9 primarily functions as an actin bundling protein.
AT4G35620	28.3847	-1.55787	0.000742237	0.148787	down	CYCLIN B2;2 (CYCB2;2)	Cyclin B2
AT4G35690	26.6948	-2.23768	0.00308427	0.255901	down		hypothetical protein (DUF241)
AT4G35770	162.336	-2.24353	7.79804e-05	0.0532077	down	SENESCENCE 1 (SEN1)	Senescence-associated gene that is strongly induced by phosphate starvation.
AT4G36500	56.2486	-1.00818	0.0425089	0.620422	down		hypothetical protein
AT4G36740	31.6122	-1.72227	0.000708103	0.145466	down	HOMEOBOX PROTEIN 40 (HB40)	Encodes a homeodomain leucine zipper class I (HD-Zip I) protein.
AT4G36950	52.6502	-1.21482	0.0056843	0.327619	down	MITOGEN-ACTIVATED PROTEIN KINASE KINASE KINASE 21 (MAPKKK21)	member of MEKK subfamily
AT4G37110	20.7764	-1.21764	0.00705512	0.352662	down		Zinc-finger domain of monoamine-oxidase A repressor R1
AT4G37490	38.2274	-1.01788	0.0103286	0.406023	down	CYCLIN B1;1 (CYCB1;1)	Cyclin-dependent protein kinase CYCB1
AT4G37610	189.687	-1.13589	0.00230382	0.235963	down	BTB AND TAZ DOMAIN PROTEIN 5 (bt5)	BTB and TAZ domain protein. Located in cytoplasm and expressed in fruit, flower and leaves.
AT4G37730	7.33956	1.98515	0.0112441	NA	up	BASIC LEUCINE-ZIPPER 7 (bZIP7)	basic leucine-zipper 7
AT4G37770	3.42731	-3.07945	0.0299718	NA	down	1-AMINO-CYCLOPROPANE-1-CARBOXYLATE SYNTHASE 8 (ACS8)	Encodes an auxin inducible ACC synthase.
AT4G37800	7.6424	-1.69849	0.0468967	NA	down	XYLOGLUCAN ENDOTRANSGLUCOSYLASE/HYDROLASE 7 (XTH7)	xyloglucan endotransglucosylase/hydrolase 7
AT4G37890	23.2337	1.08662	0.00987104	0.398152	up	EMBRYO SAC DEVELOPMENT ARREST 40 (EDA40)	Zinc finger (C3HC4-type RING finger) family protein
AT4G37925	14.7938	1.36118	0.014959	0.467254	up	NADH DEHYDROGENASE-LIKE COMPLEX M (NdhM)	Encodes subunit NDH-M of NAD(P)H:plastoquinone dehydrogenase complex (Ndh complex) present in the thylakoid membrane of chloroplasts.
AT4G38590	16.002	1.28773	0.0226655	0.52361	up	BETA-GALACTOSIDASE 14 (BGAL14)	putative beta-galactosidase (BGAL14 gene)
AT4G39630	26.8619	-1.57175	0.000153718	0.0772839	down		translation initiation factor
AT4G39650	62.9678	-1.10822	0.00498171	0.308093	down	GAMMA-GLUTAMYL TRANSPEPTIDASE 2 (GGT2)	The gene encodes a gamma-glutamyltransferase (AKA) that is located in the apoplast of young siliques and is involved in the degradation of glutathione.
AT5G01280	3.65795	-2.59931	0.0458823	NA	down	BASIC PROLINE-RICH PROTEIN3 (BPP3)	Encodes a microtubule-associated protein.
AT5G01380	23.5253	-1.0303	0.0322787	0.575562	down		Homeodomain-like superfamily protein
AT5G01870	164.147	-1.51141	5.37556e-05	0.0424045	down		Predicted to encode a PR (pathogenesis-related) protein.
AT5G01910	31.2432	-1.44181	0.00275852	0.248329	down		myelin transcription factor
AT5G02220	31.3186	-1.40361	0.0282925	0.553173	down	SIAMESE-RELATED 4 (SMR4)	cyclin-dependent kinase inhibitor
AT5G02400	11.2972	-1.29108	0.0355617	0.595479	down	POL-LIKE 2 (PLL2)	Encodes a protein with similarity to the POL locus which is a novel protein phosphatase 2C.
AT5G03390	9.45678	-1.90274	0.0142084	0.4538	down		hypothetical protein (DUF295)
AT5G03435	6.98183	-1.92503	0.0388204	NA	down		Ca2+dependent plant phosphoribosyltransferase family protein
AT5G04045	14.0521	-1.36079	0.0378115	0.607498	down		Encodes a defensin-like (DEFL) family protein.
AT5G04140	169.594	1.0456	0.00117286	0.180442	up	GLUTAMATE SYNTHASE 1 (GLU1)	Encodes a gene whose sequence is similar to ferredoxin dependent glutamate synthase (Fd-GOGAT).
AT5G04820	60.8831	-1.03418	0.0121296	0.432806	down	OVATE FAMILY PROTEIN 13 (OFP13)	ovate family protein 13
AT5G05030	68.9289	-1.32932	0.00389995	0.280496	down		NEP-interacting protein, putative (DUF239)
AT5G05180	159.814	-1.15802	0.0033991	0.264913	down		myosin heavy chain, striated protein
AT5G05320	154.439	-1.62383	3.57988e-06	0.00759929	down		FAD/NAD(P)-binding oxidoreductase family protein
AT5G05365	12.0402	-1.75827	0.0139784	0.4538	down		Heavy metal transport/detoxification superfamily protein
AT5G06150	106.212	-1.16452	0.000135869	0.0741651	down	(CYC1BAT)	Encodes a cyclin whose expression is reduced in response to high salt.
AT5G06590	19.7372	-1.06918	0.040041	0.614377	down		hypothetical protein
AT5G07160	27.3732	-1.47057	0.00266374	0.244573	down		Basic-leucine zipper (bZIP) transcription factor family protein
AT5G07810	42.7845	-1.0379	0.0492175	0.648037	down		SNF2 domain-containing protein / helicase domain-containing protein / HNH endonuclease domain-containing protein
AT5G08020	30.5255	-1.72674	0.000554233	0.12632	down	RPA70-KDA SUBUNIT B (RPA70B)	Encodes a homolog of Replication Protein A.
AT5G08505	1.61969	-4.00818	0.0401236	NA	down		Encodes a defensin-like (DEFL) family protein.
AT5G10220	130.729	-1.01284	0.0105724	0.408091	down	ANNEXIN 6 (ANN6)	Encodes a calcium-binding protein annexin (AnnAt6).
AT5G10390	160.151	-1.03163	0.0010982	0.180442	down	(HTR13)	Histone superfamily protein
AT5G10400	324.439	-1.4445	9.6431e-12	9.21157e-08	down	HISTONE 3.1 (H3.1)	Histone superfamily protein
AT5G11070	402.508	-1.1733	0.000254911	0.0825826	down		hypothetical protein
AT5G11220	20.3697	-1.60306	0.0152187	0.467864	down		hypothetical protein
AT5G13250	18.3181	1.08904	0.0267343	0.547115	up		RING finger protein
AT5G13825	2.58755	-4.6723	0.0037035	NA	down		hypothetical protein
AT5G15190	110.529	-1.16157	0.00206941	0.231205	down		hypothetical protein
AT5G16250	316.622	-1.04329	0.000565106	0.127016	down		transmembrane protein
AT5G17470	18.9312	-1.72582	0.0191353	0.486407	down		EF hand calcium-binding protein family
AT5G19600	6.6346	-2.0597	0.0128306	NA	down	SULFATE TRANSPORTER 3;5 (SULTR3;5)	Encodes sulfate transporter Sultr3
AT5G20240	7.60991	-2.07819	0.0139885	NA	down	PISTILLATA (PI)	Floral homeotic gene encoding a MADS domain transcription factor. Required for the specification of petal and stamen identities.
AT5G21960	25.5709	-1.25391	0.0119695	0.429037	down		encodes a member of the DREB subfamily A-5 of ERF/AP2 transcription factor family.
AT5G22140	31.072	-1.31408	0.00235975	0.235963	down		FAD/NAD(P)-binding oxidoreductase family protein
AT5G22920	163.515	-1.02386	0.017135	0.479496	down	RING ZINC-FINGER PROTEIN 34 (RZPF34)	Encodes a protein with sequence similarity to RING, zinc finger proteins.
AT5G23910	74.0792	-1.00474	0.00335906	0.264527	down		ATP binding microtubule motor family protein
AT5G24150	54.5649	1.09318	0.0372397	0.603448	up	(SQP1)	squalene monooxygenase gene homolog
AT5G24420	22.5797	-1.51003	0.0213447	0.508407	down	6-PHOSPHOGLUCONOLACTONASE 5 (PGL5)	Encodes a cytosolic 6-phosphogluconolactonase (PGL) thought to be involved in the oxidative pentose-phosphate pathway (OPPP).
AT5G24770	336.522	-1.10789	0.00178277	0.208956	down	VEGETATIVE STORAGE PROTEIN 2 (VSP2)	Has acid phosphatase activity dependent on the presence of divalent cations (Mg2+, Co2+, Zn2+, Mn2+) and anti-insect activity.
AT5G24780	151.173	-1.16815	0.00206759	0.231205	down	VEGETATIVE STORAGE PROTEIN 1 (VSP1)	encodes an acid phosphatase similar to soybean vegetative storage proteins. Gene expression is induced by wounding and jasmonic acid.
AT5G25140	63.5912	1.71959	0.000296314	0.0898583	up	CYTOCHROME P450, FAMILY 71, SUBFAMILY B, POLYPEPTIDE 13 (CYP71B13)	putative cytochrome P450
AT5G28664	2.30616	-3.42295	0.0350505	NA	down		transposable_element_gene
AT5G32619	2.16481	-3.32568	0.0431237	NA	down		Encodes a defensin-like (DEFL) family protein.
AT5G33300	36.6223	-1.2694	0.00357876	0.270246	down		chromosome-associated kinesin-like protein
AT5G33395	10.2072	-1.55574	0.0365417	0.599357	down		transposable_element_gene
AT5G34790	6.33511	-2.18019	0.0300764	NA	down		transposable_element_gene
AT5G35120	6.99399	-2.7422	0.00300418	NA	down		MADS-box family protein
AT5G35480	6.63285	-2.30562	0.0105465	NA	down		hypothetical protein
AT5G35490	13.2952	-1.40371	0.0406917	0.614377	down	MTO 1 RESPONDING UP 1 (MRU1)	Encodes MRU1 (mto 1 responding up). Up-regulated in mto1-1 mutant that over-accumulates soluble methionine.
AT5G35610	4.98097	-3.10085	0.0217898	NA	down		Paired amphipathic helix (PAH2) superfamily protein
AT5G35935	41.3815	1.27706	0.000358019	0.0991298	up		transposable_element_gene
AT5G36910	29.8024	-1.49073	0.00258847	0.242925	down	THIONIN 2.2 (THI2.2)	Encodes a thionin that is expressed at a low basal level in seedlings and shows circadian variation.
AT5G37473	34.4046	-1.06392	0.0155075	0.467864	down		Encodes a defensin-like (DEFL) family protein.
AT5G37690	315.16	1.08466	0.00491135	0.307158	up		SGNH hydrolase-type esterase superfamily protein
AT5G38700	21.6337	-2.43813	0.000197898	0.0818216	down		cotton fiber protein
AT5G39100	11.2438	-1.3764	0.0441019	0.625258	down	GERMIN-LIKE PROTEIN 6 (GLP6)	germin-like protein (GLP6)
AT5G39240	19.2562	-1.34145	0.0187623	0.484878	down		Encodes a atypical member of the bHLH (basic helix-loop-helix) family transcriptional factors.
AT5G39280	8.06136	-1.84086	0.0277578	0.550689	down	EXPANSIN A23 (EXPA23)	member of Alpha-Expansin Gene Family
AT5G39300	7.6255	-3.26094	0.00103959	NA	down	EXPANSIN A25 (EXPA25)	member of Alpha-Expansin Gene Family. Naming convention from the Expansin Working Group (Kende et al, 2004. Plant Mol Bio)
AT5G39440	14.9739	-2.32021	0.00111876	0.180442	down	SNF1-RELATED PROTEIN KINASE 1.3 (SnRK1.3)	SNF1-related protein kinase 1.3
AT5G39670	14.6769	-1.2849	0.0402056	0.614377	down		Calcium-binding EF-hand family protein
AT5G39860	15.7203	-1.864	0.0064615	0.349453	down	PACLOBUTRAZOL RESISTANCE1 (PRE1)	Encodes PRE1 (PACLOBUTRAZOL RESISTANCE1).PRE1 and IBH1 form a pair of antagonistic HLH/bHLH transcription factors that function downstream of BZR1 to mediate brassinosteroid regulation of cell elongation.
AT5G40010	1.52377	-3.91692	0.0381205	NA	down	AAA-ATPASE 1 (AATP1)	Encodes a mitochondrial ATPase involved in seed and silique development.
AT5G40155	130.951	-1.09149	0.0110771	0.414891	down		Encodes a defensin-like (DEFL) family protein.
AT5G40260	10.7159	-1.65226	0.0364787	0.599357	down	(SWEET8)	Encodes RPG1 (RUPTURED POLLEN GRAIN1), a member of the MtN3/saliva gene family. Crucial for exine pattern formation and cell integrity of microspores.
AT5G41450	6.15567	-2.2027	0.0465309	NA	down		RING/U-box superfamily protein
AT5G41880	26.1181	-1.56961	0.00256104	0.242925	down	(POLA3)	DNA primase POLA3
AT5G42380	37.486	-1.06654	0.0383324	0.609611	down	CALMODULIN LIKE 37 (CML37)	calmodulin like 37
AT5G42530	48.9766	1.97085	1.10631e-05	0.0162357	up		hypothetical protein
AT5G43500	206.456	1.32215	5.75021e-08	0.000219716	up	ACTIN-RELATED PROTEIN 9 (ARP9)	Member of nuclear ARP family of genes.
AT5G43950	31.4785	1.04803	0.00673467	0.349453	up		vacuolar protein sorting-associated protein (DUF946)
AT5G44050	15.7953	-1.30152	0.0231682	0.529182	down	(ATDTX28)	MATE efflux family protein
AT5G45380	10.3943	1.25173	0.0481706	0.64212	up	DEGRADATION OF UREA 3 (DUR3)	urea-proton symporter DEGRADATION OF UREA 3 (DUR3)
AT5G45670	225.417	-1.12364	0.000123729	0.0716393	down		GDSL-motif esterase/acyltransferase/lipase.
AT5G45700	28.9171	-1.3659	0.00298471	0.251326	down		Haloacid dehalogenase-like hydrolase (HAD) superfamily protein
AT5G45930	50.7119	-1.12906	0.000282958	0.0886217	down	MAGNESIUM CHELATASE I2 (CHLI2)	encodes a second CHLI2, a subunit of magnesium chelatase which is required for chlorophyll biosynthesis.
AT5G46050	16.9161	-1.55929	0.00720132	0.353687	down	NRT1/ PTR FAMILY 5.2 (NPF5.2)	Encodes a di- and tri-peptide transporter involved in responses to wounding, virulent bacterial pathogens, and high NaCl concentrations.
AT5G46871	42.766	-1.38367	0.000252022	0.0825826	down		Encodes a defensin-like (DEFL) family protein.
AT5G46950	16.8074	-1.84621	0.00258654	0.242925	down		Plant invertase/pectin methylesterase inhibitor superfamily protein
AT5G47230	39.1855	-1.64727	0.0054929	0.3238	down	ETHYLENE RESPONSIVE ELEMENT BINDING FACTOR 5 (ERF5)	encodes a member of the ERF (ethylene response factor) subfamily B-3 of ERF/AP2 transcription factor family (ATERF-5).
AT5G47500	94.026	-1.53869	0.00285745	0.248329	down	PECTIN METHYLESTERASE 5 (PME5)	predicted to encode a pectin methylesterase
AT5G48390	3.50672	-2.45423	0.0424297	NA	down	A. THALIANA HOMOLOGUE OF YEAST SPO22 (ATSPO22)	Defective in meiotic chromosome segregation. It is involved in crossover formation and involved in both male and female meiosis.
AT5G48485	241.904	-1.23142	0.00336781	0.264527	down	DEFECTIVE IN INDUCED RESISTANCE 1 (DIR1)	Encodes a putative apoplastic lipid transfer protein that is involved in systemic acquired resistance.
AT5G48490	80.5363	-1.8477	0.000439208	0.113393	down	DIR1-LIKE (DIR1-LIKE)	Encodes a protein with similarity to a lipid transfer protein that may contribute to systemic acquired resistance (SAR).
AT5G48945	18.8224	-1.21424	0.04478	0.62834	down	LOW-MOLECULAR-WEIGHT CYSTEINE-RICH 46 (LCR46)	Encodes a member of a family of small,secreted, cysteine rich protein with sequence similarity to the PCP (pollen coat protein) gene family.
AT5G49050	5.96551	-2.44764	0.0180538	NA	down		universal stress A-like protein
AT5G50740	124.27	-1.07188	0.0024361	0.237801	down		Heavy metal transport/detoxification superfamily protein
AT5G50890	31.9405	-1.11823	0.0054899	0.3238	down		alpha/beta-Hydrolases superfamily protein
AT5G50940	6.2344	-2.03714	0.0423638	NA	down		RNA-binding KH domain-containing protein
AT5G51105	117.532	-1.76414	1.18974e-05	0.0162357	down		ECA1 gametogenesis family protein (DUF1278)
AT5G52220	11.9114	-1.57526	0.0166339	0.477162	down		chromosome transmission fidelity-like protein
AT5G52882	1185.83	1.05735	0.000913408	0.164629	up		P-loop containing nucleoside triphosphate hydrolases superfamily protein
AT5G53710	2.24115	-3.37007	0.0410901	NA	down		hypothetical protein
AT5G53880	69.9413	-1.01165	0.0017344	0.206569	down		hypothetical protein
AT5G54067	10.6904	-1.68593	0.0155692	0.467864	down		B3 domain protein
AT5G54220	12.0354	-1.48723	0.0308226	0.572254	down		Encodes a defensin-like (DEFL) family protein.
AT5G54490	13.1759	-2.06619	0.00104189	0.177727	down	PINOID-BINDING PROTEIN 1 (PBP1)	Encodes a PINOID (PID)-binding protein containing putative EF-hand calcium-binding motifs.
AT5G54970	52.181	-1.01678	0.0332398	0.581012	down		hypothetical protein
AT5G55132	19.7649	-2.42612	0.00200582	0.228103	down		Encodes a defensin-like (DEFL) family protein.
AT5G56120	69.7894	-1.29023	0.000168506	0.0806126	down		RNA polymerase II elongation factor
AT5G56544	4.51558	2.07238	0.0305487	NA	up		pseudogene of arginyl-tRNA synthetase
AT5G56580	84.2731	-1.09883	0.000250407	0.0825826	down	MAP KINASE KINASE 6 (MKK6)	Encodes a member of the MAP Kinase Kinase family of proteins.
AT5G56620	14.9595	1.04376	0.0406063	0.614377	up	NAC DOMAIN CONTAINING PROTEIN 99 (NAC099)	NAC domain containing protein 99
AT5G57735	3.16667	-3.89862	0.010309	NA	down	(TASIR-ARF)	One of 3 loci encoding tasiR-ARF. A small interfering RNA that regulates the accumulation of ARF2,3 and 4.
AT5G60900	6.69566	1.79637	0.0386525	NA	up	RECEPTOR-LIKE PROTEIN KINASE 1 (RLK1)	Encodes a receptor-like protein kinase.
AT5G61200	12.78	-1.13036	0.0469812	0.637936	down		myosin heavy chain-like protein
AT5G61740	19.9845	-1.13441	0.0412511	0.616187	down	ATP-BINDING CASSETTE A10 (ABCA10)	member of ATH subfamily
AT5G62550	95.9097	-1.30545	7.71246e-05	0.0532077	down		microtubule-associated futsch-like protein
AT5G62730	15.3661	1.80916	0.00723059	0.353687	up		Major facilitator superfamily protein
AT5G63070	54.232	-1.04284	0.00949216	0.393461	down		Ribosomal protein S19 family protein
AT5G63087	52.4174	-1.02143	0.0399665	0.614377	down		Encodes a Plant thionin family protein
AT5G63230	69.5824	-1.09183	0.00998462	0.398921	down		glycosyl hydrolase family protein 17
AT5G63250	235.099	-1.00003	0.00767889	0.359572	down		Carbohydrate-binding X8 domain superfamily protein
AT5G64870	121.684	-1.17166	0.00132644	0.184894	down		SPFH/Band 7/PHB domain-containing membrane-associated protein family
AT5G65609	9.34421	1.25998	0.0486796	0.645402	up		hypothetical protein
AT5G66230	84.9281	-1.47962	3.93632e-05	0.0376017	down		Chalcone-flavanone isomerase family protein
AT5G67120	14.7875	-1.88633	0.00799275	0.368928	down		RING/U-box superfamily protein
ATCG00360	9.04742	1.82153	0.0194702	0.489445	up	(YCF3)	Encodes a protein required for photosystem I assembly and stability.
ATCG00430	6.36833	1.85513	0.0480515	NA	up	PHOTOSYSTEM II REACTION CENTER PROTEIN G (PSBG)	Encodes a protein which was originally thought to be part of photosystem II but its wheat homolog was later shown to encode for subunit K of NADH dehydrogenase.
ATCG00740	12.5413	2.02113	0.0168859	0.477283	up	RNA POLYMERASE SUBUNIT ALPHA (RPOA)	RNA polymerase alpha subunit
ATCG00920	10.8639	-1.42581	0.0403403	0.614377	down	RIBOSOMAL RNA16S (RRN16S.1)	chloroplast-encoded 16S ribosomal RNA
ATMG00630	1.49864	4.1896	0.0268457	NA	up	(ORF110B)	hypothetical protein

## Sheet: B
Table S7B: The detailed information on significant DEGs in the KEGG pathway.
Pathway ID	Term	Annotated	Significant	P-value	Gene ID
4710	Circadian rhythm	24	3	0.00346633	AT2G03190↓,AT3G21830↓,AT2G25700↓
592	alpha-Linolenic acid metabolism	27	3	0.00487451	AT1G76680↓,AT1G72520↓,AT2G44810↑
564	Glycerophospholipid metabolism	54	4	0.00496743	AT3G03530↑,AT3G03540↑,AT2G44810↑,AT4G01950↓
4120	Ubiquitin mediated proteolysis	105	5	0.0110178	AT2G03190↓,AT3G21830↓,AT4G33270↓,AT2G25700↓,AT5G22920↓
565	Ether lipid metabolism	18	2	0.0222946	AT3G03530↑,AT3G03540↑
941	Flavonoid biosynthesis	19	2	0.0247132	AT3G51240↓,AT1G74550↓
562	Inositol phosphate metabolism	54	3	0.0323858	AT2G19800↓,AT3G03530↑,AT3G03540↑
4626	Plant-pathogen interaction	148	5	0.0416942	AT1G76650↓,AT5G42380↓,AT1G66400↓,AT5G17470↓,AT2G14610↑
902	Monoterpenoid biosynthesis	4	1	0.0511838	AT3G25820↑
