# Supplementary material for: Genome-wide analysis of the JAZ subfamily of transcription factors and functional verification of BnC08.JAZ1-1 in Brassica napus
Source: Biotechnol Biofuels Bioprod. 2022 Sep 12;15:93. doi: 10.1186/s13068-022-02192-0 (PMC9469596; doi:10.1186/s13068-022-02192-0)
Supplement: Supplementary file 8 — Additional file 8: Table S8. A list of primers used for BnJAZ gene expression analysis. [file 13068_2022_2192_MOESM8_ESM.xlsx]

## Sheet: Sheet1
Table S8. A list of primers used for gene expression analysis.
Primer name	Primer sequence
BnActin_F	CTGGAATTGCTGACCGTATGAG
BnActin_R	ATCTGTTGGAAAGTGCTGAGGG
BnJAZ3_qF	CGGTGTGTGTGTTTAACTTCAT
BnJAZ3_qR	GATTAGAAAACGCCGGAATCAA
BnJAZ7_qF	CTGCGAGGTTTTATTACGATGG
BnJAZ7_qR	TCTCGACACTAACAGACAAGAC
BnJAZ17_qF	TTTGCTAAACGAAAAGACAGGG
BnJAZ17_qR	TTTTGAACACCGTTCTTCTTCG
BnJAZ24_qF	GAGAAAACATCGCGCATCATAT
BnJAZ24_qR	TGACAAGAAAAACGGATGGAAC
BnJAZ27_qF	TCCTAACAAAGCTGAGGACATT
BnJAZ27_qR	GGCCAAAGAGCTTTGTTCTTAA
BnJAZ32_qF	AGTGTCTGTGTACAGGTTTGTT
BnJAZ32_qR	GGGACACTGTTTTTAAGACCAC
BnJAZ37_qF	TCGGAACAGGTTGACAAGATTA
BnJAZ37_qF	TCGGAACAGGTTGACAAGATTA
BnJAZ44_qF	TAAAAAGAGAAAACGCGGTCTG
BnJAZ44_qR	CGCCGGAATCAAACAAATATCT
BnJAZ49_qF	CACAGCAGAAGAAGAACAAACA
BnJAZ49_qR	CTTCTCCTTGAGATACCGACTC
BnJAZ52_qF	GCACCATACCAATTAAGCGATT
BnJAZ52_qR	GTCAAAAAGAATAGCCCGGTAC
BnJAZ54_qF	ATACCAACCTCAGTAAACCAGG
BnJAZ54_qR	CCATGATCTCTTTGGCTTTGTC
BnC08.JAZ1-1 F	ATGATGTCAAGTTCTATGGATTGCT
BnC08.JAZ1-1 R	TCATATTTGAGCTGCTAAACCGAGC
pMD18T-M13 F	CGCCAGGGTTTTCCCAGTCACGAC
pMD18T-M13 R	AGCGGATAACAATTTCACACAGGA
BnC08.JAZ1-1 OE_F	CGAGCTCATGATGTCAAGTTCTATGGATTGCT
BnC08.JAZ1-1 OE_R	GGGGTACCTCATATTTGAGCTGCTAAACCGAGC
pD1301S_F	CCCCAGGCTTTACACTTTA
pD1301S_R	AGAGGACACGCTGAAATCA
BnC08.JAZ1-1 Pro_F	ACAAACGCTACTTCTGACCCA
BnC08.JAZ1-1 Pro_ R	ATGGCTCTAAGTTCGTGTCCT
BnC08.JAZ1-1 GFP _F	ATGATGTCAAGTTCTATGGATTGCT
BnC08.JAZ1-1 GFP_R	TTATTTGTATAGTTCATCCATGCCA
pM999GFP_F	ATGGGCAAAGGAGAAGAACTTTTCA
pM999GFP_R	TTATTTGTATAGTTCATCCATGCCA
